# Supplementary material for: Field studies of Culex mosquitoes in Tanzania and Kenya: A systematic review motivated by changing Rift Valley fever virus transmission patterns
Source: Med Vet Entomol. 2025 Jun 13;39(4):689–700. doi: 10.1111/mve.12811 (PMC12586299; doi:10.1111/mve.12811)
Supplement: Supplementary file 3 — File S1. Extracted data used in analysis, Culex key information and full reference list. [file MVE-39-689-s003.xlsx]

## Sheet: Guide
Page	Item	Explanation
1	Guide	Outline of the sheets
2	IncludedExtracted	All extracted data from the included studies that were used in the analysis
3	MorphKey	All morphological keys used by studies and indication of whether they included Culex or not
4	References	Reference list of the included 275 studies

## Sheet: IncludedExtracted
Study_ID	publication_year	country	village/ward	district/sub-county	region/county	trapping_method	specimen_caught	specimen_id'd	id_method	morph_keys	molecular_marker_used	tza_quinq_strain	culex_genus_only	species	trap_composition	reasoning	start_year	end_year	start_month	end_month
3	2021	KEN	Kakola Ombaka, Masogo	Nyando, Mhoroni	Kisumu	FTT, HDT, EGT, CDC-LT, HLC	adults	adults	morphology, molecular	Gillies & Coetzee 1987	anopheles only	no	yes		0.75	malaria	2018	2018	May	June
4	2022	KEN	Kisian, Tiengre, Rota	Kisumu West	Kisumu	aspirators	adults	adults	morphology, molecular	not stated	anopheles only	no	yes		0.88	malaria	2013	2013	April	July
5	2018	KEN	Kokwa Island, Nosuguro, Salabani, Kampi ya Samaki, Sirata, Ruko, Ringiti, Chamaunga, Kibuogi, Rusinga, Takawiri, Mfangano Island, Ngodhe Island, Ungoye, Luanda Nyamasare, Mbita, Ngodhe	Marigat, Baringo North, Baringo South, Mbita, Suba	Baringo, Homa Bay	D350	egg, larvae, pupae	adults	morphology	Edwards 1941, Jupp 1996, Huang 2004, Gillies & Coetzee 1987	none	no	no	annulioris, duttoni, neavei, quinquefasciatus/pipiens, poicilipes, simpsoni, striatipes, terzii, theileri, univittatus, vansomereni, watti, zombaensis, tigripes, adersianus, rima	0.57	arboviruses	2012	2012	July	November
6	2016	KEN	Mbita, Luanda Nyamasare, Ngodhe, Ungoye, Chamaunga, Kibuogi, Takawiri, Mfangano, Ringiti, Rusinga, and Ngodhe, Molo River, Kampi ya Samaki, Ngenyin, Sengekeyon, Salabani, Logumgum, Sirata, Lempakany, Kokwa, Nosuguro	Mbita, Suba, Marigat, Baringo North	Baringo, Homa Bay	CDC-LT, BGS, MMX, ovitraps, D350	eggs, larvae, pupae, adults	adults	morphology, molecular	Edwards 1941, Gillies & DeMeillon 1968, Gillet 1972, Gillies & Coetzee 1987, Jupp 1996	COI, ITS2	no	no	annulioris, antennatus, bitaeniorhynchus, duttoni, ethiopicus, neavei, perexiguus, quinquefasciatus/pipiens, poicilipes, simpsoni, sinaiticus, striatipes, tenagius, terzii, thalassius, theileri, univittatus, vansomereni, watti, zombaensis, nebulosus, tigripes, adersianus, rima	0.36	arboviruses	2012	2012	March	November
10	2016	TZA	Kayenze	Ilemela	Mwanza	not stated	larvae	adults	morphology	Highton 1983	none	yes	no	quinquefasciatus/pipiens	not stated	insecticides	not stated	not stated	not stated	not stated
15	2016	KEN	Degurdei, Arbadobolo, Boni, Mlimani, Dondori	Fafi, Hulugho, Lamu East	Garissa, Lamu	CDC-LT, aspirators (resting)	adults	adults	morphology	Edwards 1941	none	no	no	quinquefasciatus/pipiens, univittatus, poicilipes, ethiopicus	0.32	arboviruses, RVFV, mosquito ecology	2013	2014	April	October
17	1992	KEN	Mbui-Njeru	Runyenjes	Embu	D500	larvae, adults	adults	not stated	not stated	none	no	no	quinquefasciatus/pipiens	not stated	predation	1991	1992	October	April
19	1993	KEN	Mwea Irrigation Scheme	Mwea	Kirinyaga	D500	larvae	larvae	not stated	not stated	none	no	yes		not stated	mosquito ecology, irrigation/rice, biocontrol	1991	1991	January	December
20	1992	KEN	Mwea Irrigation Scheme, Sagana	Kirinyaga West	Kirinyaga	perforated plastic bottle	larvae	larvae	not stated	not stated	none	no	no	quinquefasciatus/pipiens	not stated	biocontrol	not stated	not stated	not stated	not stated
22	2023	KEN	Lake Victoria	Karachuonyo	Homa Bay	aerial sticky net with sticky panel traps	adults	adults	morphology, molecular	Gillies & Coetzee 1987	COI	no	no	univittatus, antennatus, neavei, perexiguus, rima, adersianus, striatipes, tenagius, simpsoni, nebulosus, sinaiticus, striatipes, cinereus, quinquefasciatus/pipiens, rubinotus	0.658	mosquito migration	2018	2019	December	December
23	2018	KEN	not stated	not stated	Kwale, Kilifi	MMX	adults	adults	morphology	Edwards 1941, Hopkins 1952	none	no	no	quinquefasciatus/pipiens	not stated	virome	2017	2017	January	February
31	2022	KEN	Garithe	Magarini	Kilifi	CDC-LT	adults	adults	morphology, molecular	Gillies & DeMeillon 1968	anopheles only	no	yes		0.778	malaria	2019	2019	November	November
32	2018	TZA	Katindiuka, Minepa, Lupiro	Ulanga, Kilombero	Morogoro	BGS, BGM, HLC	adults	adults	morphology, molecular	not stated	anopheles only	no	yes		0.65	malaria, trapping methods	2016	2016	April	May
33	1990	KEN	Kisian, Saradidi	Kisumu West, Rarieda	Kisumu, Siaya	CDC-LT, IRC, PSC, BNs	adults	adults	morphology	Edwards 1941, van Someren 1949, Huang 1985	none	no	no	quinquefasciatus/pipiens, nebulosus, annulioris, theileri, tigripes, univittatus	not stated	culicine, bloodmeal, mosquito ecology	1987	1988	February	January
39	2017	KEN	Bura, Hola, Ijara, Sangailu	Bura, Galole, Ijara, Hulugho	Tana River, Garissa	CDC-LT	adults	adults	morphology	Edwards 1941, Gillies & DeMeillon 1968, Jupp 1986, Gillies & Coetzee 1987, Harbach 1988	none	no	no	bitaeniorhynchus, univittatus	not stated	mosquito ecology, irrigation/rice, arboviruses	not stated	not stated	not stated	not stated
43	1998	KEN	Shirazi, Gazi, Mwendowabure, Bodo, Zigira, Magaoni, Mwachande, Vwivwini, Mwena, Makwenyeni, Kidomaya, Tsuini.	Msambweni, Matuga, Lunga Lunga	Kwale	PSC, PS	adults	adults	morphology, molecular	Edwards 1941, Gillies & DeMeillon 1968	anopheles only	no	no	quinquefasciatus/pipiens	0.353	bednets, helminth disease, mosquito control	1994	1995	June	October
51	2005	TZA	Muheza, Zenet, Mabogini, Harusini	Muheza, Moshi	Tanga, Kilimanjaro	MBNT, CDC-LT	adults	adults	not stated	not stated	none	no	no	quinquefasciatus/pipiens	not stated	trapping methods	not stated	not stated	not stated	not stated
62	2011	KEN	Ahero	Nyando	Kisumu	bucket, ETs	larvae, pupae, adults	larvae, adults	morphology, molecular	not stated	anopheles only	no	yes		0.471	malaria, irrigation/rice	2010	2010	March	June
64	1979	TZA	Kwale	Mkinga	Tanga	PSC, HLC	adults	adults	not stated	not stated	none	no	no	quinquefasciatus/pipiens, sitiens	not stated	mosquito control, helminth disease	1975	1977	August	December
65	1978	TZA	Kwale	Mkinga	Tanga	not stated	larvae	adults	morphology	not stated	none	no	no	quinquefasciatus/pipiens	1	culex	1976	1977	March	April
70	2010	TZA	Mikocheni, Mwananyamala, Ndugumbi, Magomeni, Mzimuni, Mchikichini, Ilala, Buguruni, Vingunguti, Kipawa, Kurasini, Keko, Miburani, Mtoni, Azimio	Kinondoni, Ilala, Temeke	Dar es Salaam	dippers	larvae	larvae	morphology	not stated	none	no	yes		not stated	mosquito ecology, malaria, helminth disease	not stated	not stated	not stated	not stated
71	2012	TZA	not stated	Kinondoni, Ilala, Temeke	Dar es Salaam	ITT, HLC	adults	adults	morphology, molecular	Gillies & Coetzee 1987	anopheles only	no	yes		0.999	malaria	2009	2010	February	October
74	1975	KEN	Nyamware, Masogo, Kapiyo, Odienya	Nyando	Kisumu	CDC-LT, monks wood trap	adults	adults	not stated	not stated	none	no	no	antennatus, ethiopicus, quinquefasciatus/pipiens, poicilipes, univittatus	not stated	bloodmeal	1971	1973	not stated	not stated
75	1975	KEN	Ahero	Nyando	Kisumu	CDC-LT	adults	adults	morphology	not stated	none	no	no	quinquefasciatus/pipiens, rubinotus, antennatus, annulioris, aurantapex, argenteopunctatus, duttoni, ethiopicus, poicilipes, theileri, univittatus, tigripes	0.488	mosquito ecology	1972	1973	September	March
76	1976	KEN	Kano Plain	Nyando	Kisumu	aspirators (resting), CDC-LT, chicken-baited traps	adults	adults	morphology	Jupp 1971	none	no	no	antennatus, aurantapex, poicilipes, tigripes, univittatus	0.532	mosquito ecology, irrigation/rice	1973	1974	January	October
77	1976	KEN	Kano Plain, Ahero	Nyando	Kisumu	human-baited drop net, monks wood trap, mice-baited traps	adults	adults	morphology	not stated	none	no	no	antennatus, quinquefasciatus/pipiens, poicilipes, univittatus, decens	0.175	mosquito ecology, irrigation/rice	1971	1972	August	July
78	1975	KEN	Kano Plain, Ahero	Nyando	Kisumu	HLC, CDC-LT	adults	adults	morphology	not stated	none	no	no	antennatus, quinquefasciatus/pipiens, aurantapex, poicilipes, univittatus	not stated	mosquito ecology, irrigation/rice	1971	1972	August	July
80	1977	KEN	Kano Plain, Kisumu Horonry	Nyando	Kisumu	aspirators (resting), mice-baited traps	adults	adults	morphology	not stated	none	no	no	antennatus, tigripes, rima, rubinotus, aurantapex, quinquefasciatus/pipiens, poicilipes, univittatus	0.538	bloodmeal	1975	1975	January	December
82	1994	TZA	Ifakara	Kilombero	Morogoro	CDC-LT	adults	adults	not stated	not stated	none	no	no	quinquefasciatus/pipiens	not stated	mosquito control, culex	not stated	not stated	not stated	not stated
83	1995	TZA	Ifakara	Kilombero	Morogoro	HLC	adults	adults	morphology	not stated	none	no	yes		not stated	bloodmeal	1993	1993	April	April
84	1996	TZA	Mikocheni	Kinondoni	Dar es Salaam	light traps	adults	adults	morphology	not stated	none	no	no	quinquefasciatus/pipiens	0.98	mosquito ecology, repellents	1992	1992	March	July
85	1995	TZA	Ilala, Mikocheni	Ilala, Kinondoni	Dar-es-salaam	CDC-LT, WET	pupae, adults	adults	morphology	not stated	none	no	no	quinquefasciatus/pipiens	not stated	mosquito control, culex	1991	1992	March	October
91	2021	KEN	Lugulu, Bungoma, Busia, Butula, Matungu, Mukumu, Lubao, Angurai, Kimilili, Chwele	Butula, Teso South, Kanduyi, Mantugu, Shinyalu, Malava, Teso North, Kimilili	Bungoma, Busia, Kakamega	CDC-LT, BGS	adults	adults	morphology	Edwards 1941, Huang 1981	none	no	no	annulioris, cinerellus, quinquefasciatus/pipiens, vansomereni, zombaensis, cinereus, poicilipes, rubinotus, tigripes, univittatus	0.595	arboviruses, ISVs	2018	2019	October	June
95	1999	KEN	Mureti	Samburu East	Samburu	D350	larvae	larvae	morphology	not stated	none	no	no	nebulosus	0.62	mosquito ecology	not stated	not stated	not stated	not stated
96	1961	KEN	Ramulla	Muhoroni	Kisumu	PSC, HLC, aspirators (resting), HBBN	adults	adults	morphology	not stated	none	no	no	rima, horridus, annulioris, univittatus, quinquefasciatus/pipiens, decens	not stated	mosquito ecology, arboviruses	1959	1959	December	December
97	2009	KEN	Desai, El-humow, Logumgum	Fafi, Baringo North	Garissa, Baringo, Kilifi, Kirinyaga	CDC-LT	adults	adults	morphology	Edwards 1941, Gillies & DeMeillon 1968, Jupp 1986, Harbach 1988	none	no	no	quinquefasciatus/pipiens	not stated	arboviruses	2006	2007	December	February
102	1980	TZA	Kariakoo	Ilala	Dar-es-salaam	dippers, PSC	larvae, adults	adults	not stated	not stated	none	no	no	quinquefasciatus/pipiens	not stated	mosquito control	1981	1981	July	October
104	1982	TZA	Yombo, Kiwalani	Temeke, Ilala	Dar es Salaam	dipper, pit latrines, modified paint container, PSC	larvae, adults	larvae, adults	not stated	not stated	none	no	no	quinquefasciatus/pipiens	not stated	mosquito ecology	not stated	not stated	not stated	not stated
105	1984	TZA	Kariakoo, Mwananyamala, Temeke	Ilala, Kinondoni, Temeke	Dar es Salaam	dipper	larvae	larvae, adults	not stated	not stated	none	yes	no	quinquefasciatus/pipiens	not stated	mosquito control, insecticides, culex	1980	1981	not stated	not stated
107	1987	TZA	not stated	Muheza	Tanga	aspirators (resting), WET, HLC	adults	adults	not stated	not stated	none	no	no	quinquefasciatus/pipiens	not stated	mosquito control, repellents	not stated	not stated	not stated	not stated
110	1996	TZA	Ubwari	Muheza	Tanga	VHs, WET	adults	adults	morphology	not stated	none	no	no	quinquefasciatus/pipiens	not stated	mosquito control, insecticides	not stated	not stated	not stated	not stated
117	1952	KEN	Taveta	Taveta	Taita-Taveta	WET, aspirators (dead), aspirators (resting)	adults	adults	not stated	not stated	none	no	no	quinquefasciatus/pipiens	not stated	mosquito control, insecticides	not stated	not stated	not stated	not stated
124	2021	KEN	Bungoma, Kombewa	Kanduyi, Seme	Bungoma, Kisumu	D350, 10L bucket, PSC	larvae, adults	larvae, adults	morphology, molecular	Gillies & Coetzee 1987, Coetzee 2020	anopheles only	no	yes		0.28	malaria	2019	2020	November	November
126	2019	KEN	Ahero, Iguhu	Nyando, Kakamega South	Kisumu, Kakamega	sticky pots, PS, CP, WET, IRC, CDC-LT	adults	adults	morphology, molecular	Gillies & Coetzee 1987	anopheles only	no	yes		0.251	malaria	2015	2016	September	April
128	2022	TZA	Amani	Muheza	Tanga	not stated	larvae	larvae	morphology	Gillies & Coetzee 1987, Edwards 1941, Huang 2004	none	no	no	quinquefasciatus/pipiens	not stated	mosquito control, larvicides	2019	2019	June	August
131	2017	TZA	Kilindoni, Kiegeani, Chole Islet	Mafia	Pwani	CDC-LT, CDC-GT	adults	adults	morphology, molecular	Edwards 1941, Gillies & Coetzee 1987	anopheles only	no	no	quinquefasciatus/pipiens	0.906	helminth disease	2014	2014	January	March
134	2018	KEN/TZA	Mara River	not stated	not stated	D350	larvae	larvae	morphology, molecular	not stated	anopheles only	no	no	quinquefasciatus/pipiens	0.295	mosquito ecology	2011	2011	July	August
135	2015	KEN/TZA	Mara River	not stated	not stated	D350	larvae	larvae	morphology	Gillies & Coetzee 1987	none	no	yes		0.348	malaria control	2011	2011	July	August
141	2020	KEN	Isecheno, Kakamega, Teresia, Kisere, Malava, Kimonde, Lugari, Nandi, Kitale, Ololua, Shimba, Arabuko Sokoke	Shinyalu, Lurambi, Malava, Lugari, Kajiado North, Saboti, Matuga, Kilifi North	Kakamega, Kajiado, Trans-Nzoia, Kwale, Kilifi	BGS, CDC-LT, CDC-GT, RB, ORC	adults	adults	morphology	Edwards 1941	none	no	no	cinereus, annulioris, antennatus, bitaeniorhynchus, ethiopicus, quinquefasciatus/pipiens, poicilipes, rubinotus, tigripes, univittatus, vansomereni, zombaensis	0.882	arboviruses	2013	2014	not stated	not stated
143	2017	TZA	Kicheba, Mamboleo, Mkuzi, Bwembwera, Kibaoni, Mamboleo- Lusanga, Mbaramo, Mianga, Mkurumilo, Pangamlima, Songakibaoni, Umba and Zeneti	Muheza	Tanga	D350, Emidi et al dipper	larvae, pupae	adults	morphology, molecular	Edwards 1941, Gillies & DeMeillon 1968	anopheles only	no	no	quinquefasciatus/pipiens, cinereus	not stated	malaria, helminth disease, mosquito control	2015	2016	December	May
150	2003	KEN	not stated	Suba	Homa Bay	plastic tubs	larvae	larvae	morphology	not stated	none	no	yes		0.15	malaria, larvicides	2000	2001	February	May
159	1949	KEN	Langata Forest	Lang'ata	Nairobi	not stated	adults	adults	not stated	not stated	none	no	yes		not stated	mosquito ecology	1946	1947	May	March
160	1946	KEN	Kaimosi Forest	Hamisi	Vihiga	dippers, HLC	larvae, adults	larvae, adults	morphology	not stated	none	no	no	tigripes, salisburiensis, insignis, albiventris, adersianus, nebulosus, macfiei, annulioris, duttoni, univittatus, simpsoni, striatipes, quinquefasciatus/pipiens, trifilatus, antennatus, decens, perfuscus, ingrami, pruina	not stated	mosquito ecology, arboviruses	1942	1944	November	October
163	2009	TZA	Buguruni, Mikocheni, Kurasini, Kipawa, Vingunguti, Illala, Mchikichini, Keko, Miburani, Mtoni, Azimio, Mzimuni, Magomeni, Ndugumbi, Mwananyamala	Illala, Kinondoni, Temeke	Dar es Salaam	dippers, HLC	larvae, adults	larvae, adults	morphology, molecular	Gillies & Coetzee 1987, Gillies & DeMeillon 1968	anopheles only	no	yes		0.979	malaria, larvicides	2004	2007	May	February
164	2013	KEN	Iguhu	Ikolomani	Kakamega	dippers	larvae	not stated	not stated	not stated	none	no origin stated	yes		not stated	immature	2009	2010	October	August
165	1963	TZA	not stated	Muheza	Tanga	PSC, HLC, aspirators (resting)	adults	adults	not stated	not stated	none	no	no	quinquefasciatus/pipiens	not stated	mosquito physiology	not stated	not stated	not stated	not stated
167	2022	TZA	Mgomba Kati	Rufiji	Pwani	MET, BST	adults	adults	morphology, molecular	Gillies & Coetzee 1987	anopheles only	no	yes		0.753	trapping methods, malaria, helminth disease	2020	2020	November	November
168	1956	KEN	Pate Island	Lamu East	Lamu	not stated	adults	adults	not stated	not stated	none	no	no	quinquefasciatus/pipiens	not stated	helminth disease	not stated	not stated	not stated	not stated
171	2011	TZA	Mchikichini, Jangwani	Illala	Dar es Salaam	HLC, ITT-B, RB, CDC-LT, WET	adults	adults	morphology, molecular	Gillies & Coetzee 1987	anopheles only	no	yes		0.959	trapping methods	2008	2008	May	July
172	2016	TZA	Kigogo Mkwajuni, Mbagala Bughudad,Pemba Mnazi Buyuni	Kinondoni, Temeke	Dar es Salaam	MET, HLC	adults	adults	morphology, molecular	Gillies & Coetzee 1987, Gillies & DeMeillon 1968	anopheles only	no	yes		0.96	malaria, trapping methods	2012	2013	December	July
173	2015	TZA	Magomeni, Jangwani, Keko, Kurasini	Kinondoni, Ilala, Temeke	Dar es Salaam	HLC	adults	adults	morphology, molecular	not stated	anopheles only	no	yes		0.992	malaria, helminth disease, insecticides	2012	2012	May	August
174	2010	TZA	Lupiro	Ulanga	Morogoro	ITT-B, ITT-C	adults	adults	morphology, molecular	Gillies & Coetzee 1987	anopheles only	no	yes		0.187	malaria, trapping methods	2008	2008	November	December
181	2011	TZA	Namwawala	Morogoro	Morogoro	acetate sheet coated with glue	adults	adults	morphology, molecular	not stated	anopheles only	no	yes		0.96	malaria, trapping methods	2011	2011	February	February
189	1970	KEN	Marsabit	Saku	Marsabit	HLC	adults	adults	morphology	not stated	none	no	no	quinquefasciatus/pipiens, theileri, zombaensis	0.108	arboviruses	1968	1968	January	August
193	1995	TZA	not stated	Muheza	Tanga	hand catching, HLC	adults	adults	morphology	not stated	none	no	no	quinquefasciatus/pipiens	0.167	anopheles	1993	1993	April	May
200	1971	TZA	Magugu	Babati	Manyara	VHs	adults	adults	morphology	not stated	none	no	no	quinquefasciatus/pipiens	not stated	mosquito ecology, insecticides	1970	1970	June	June
201	1971	KEN	Kibalwa	Taveta	Taita-Taveta	VHs	adults	adults	not stated	not stated	none	no	no	quinquefasciatus/pipiens	not stated	insecticides	1967	1967	January	September
203	1972	KEN/TZA	Taveta, Magugu	Taveta, Babati	Taita-Taveta, Manyara	window trap huts	adults	adults	morphology	not stated	none	no	no	quinquefasciatus/pipiens	not stated	insecticides	1967	1970	March	July
204	2002	TZA	Lower Moshi	Moshi	Kilimanjaro	HLC, CDC-LT, PSC, PS	adults	adults	morphology	Gillies & Coetzee 1987, Gillies & DeMeillon 1968	none	no	no	quinquefasciatus/pipiens	not stated	malaria, irrigation/rice	1994	1995	June	June
205	2012	KEN	Lunyerere, Fort Ternan	Sabatia, Kipkelion West	Vihiga, Kericho	D350	larvae	larvae	morphology	Gillies & Coetzee 1987	none	no	yes		not stated	malaria	2009	2009	January	June
206	2015	KEN	Nyabondo Plateau	Nyando	Kisumu	sweep net	larvae, pupae	larvae, adults	morphology	Gillies & Coetzee 1987	none	no	yes		0.19	larvicides	2012	2012	January	December
207	2011	KEN	Nyalenda	Kisumu East	Kisumu	D350	larvae	larvae	morphology	Gillies & Coetzee 1987	none	no	yes		0.71	predation	2008	2008	February	May
208	2008	KEN	Malindi	Malindi	Kilifi	dippers	larvae	larvae	morphology	Gillies & Coetzee 1987	none	no	no	quinquefasciatus/pipiens	0.95	larval habitats	2005	2006	May	August
211	2015	TZA	Bombo	Tanga Urban	Tanga	CDC-GT	adults	adults	morphology	not stated	none	no	no	quinquefasciatus/pipiens, decens, insignis, sitiens, univittatus, cinereus, annulioris	0.92	trapping methods, culex, attractants	not stated	not stated	not stated	not stated
212	2013	TZA	Ifakara	Kilombero	Morogoro	CDC-GT	adults	adults	morphology	Service 1990, Edwards 1941	none	no	no	quinquefasciatus/pipiens, univittatus, insignis	0.99	trapping methods, culex, attractants	2010	2010	November	November
213	2014	TZA	Ifakara	Kilombero	Morogoro	CDC-GT	adults	adults	morphology	Service 1990, Edwards 1941	none	no	no	quinquefasciatus/pipiens, annulioris, cinereus, horridus	0.99	trapping methods, culex, attractants	2010	2010	September	October
214	2012	TZA	Ifakara	Kilombero	Morogoro	GT, pans (egg rafts)	eggs, adults	adults	morphology	Service 1990, Edwards 1941	none	no	no	quinquefasciatus/pipiens, cinereus, horridus, duttoni, univitattus, decens	0.998	trapping methods, culex, attractants	2010	2010	August	September
215	2013	TZA	Ifakara, Bombo	Kilombero, Tanga Urban	Morogoro, Tanga	CDC-GT, Frommer Updraft, Harris County, Reiter Cummings, egg pans	eggs, adults	adults	morphology	Service 1990, Edwards 1941	none	no	no	quinquefasciatus/pipiens, cinereus, decens, horridus, insignis, nebulosus, simpsoni, sitiens, univittatus	0.96	trapping methods, culex, helminth disease	2010	2011	October	August
216	2015	TZA	Masaika, Vyeru	Pangani, Mkinga	Tanga	CDC-LT, CDC-GT	adults	adults	morphology	Edwards 1941, Gillies & DeMeillon 1968, Gillies & Coetzee 1987	none	no	no	quinquefasciatus/pipiens, cinereus, macfiei, univittatus, decens, poicilipes, vansomereni, thalassius, nebulosus, insignis	0.99	trapping methods, culex	2011	2012	September	July
218	2018	KEN	Mombasa, Shimba Hills, Isecheno, Mukumu, Busia	Mvita, Matuga, Shinyalu, Teso South	Mombasa, Kwale, Kakamega, Busia	CDC-LT, CDC-GT, BGS, IRC	adults	adults	morphology, molecular	Harbach 1985, Huang 2002, Reinert 1999, Rueda 2004	ACE2	no	no	quinquefasciatus/pipiens, cinereus, decens, laticinctus, simpsoni, univittatus	93.8%%	arboviruses	2012	2012	January	June
219	2006	KEN	Kangichiri, Kiuria, Rurumi	Mwea	Kirinyaga	D350	larvae	larvae	morphology	not stated	none	no	no	quinquefasciatus/pipiens	not stated	culex, irrigation/rice, larval habitats	not stated	not stated	not stated	not stated
220	2021	TZA	Lupiro	Ulanga	Morogoro	CDC-LT	adults	adults	morphology	not stated	none	no	yes		0.299	malaria	2016	2016	August	September
221	1977	KEN	Kano Plain	Nyando	Kisumu	CDC-LT, net sweeps, aspirators (resting)	adults	adults	morphology	not stated	none	no	no	antennatus, univittatus, poicilipes, quinquefasciatus/pipiens, rubinotus	0.26	arboviruses	1971	1975	May	September
223	2012	TZA	Wete, Tibirinzi, Vitongoji, Makadara, Kilimani	Chake Chake, Wete, Mjini	Kaskazini Pemba, Kusini Unguja	PSC	larvae, adults	adults	molecular	not stated	COI, ACE2	no	no	quinquefasciatus/pipiens	not stated	helminth disease, insecticides	2011	2011	April	May
224	2018	TZA	Bungu, Nyambili, Nyanjati, Mchukwi, Nyamisati	Rufiji	Pwani	CDC-LT, CDC-GT	adults	adults	morphology	not stated	none	no	no	quinquefasciatus/pipiens	0.316	helminth disease	2015	2015	April	April
227	2019	TZA	Ifakara, Lipangalala, Viwanja Sitini, Mlabani, Katinduka	Kilombero	Morogoro	D350, D70	larvae, pupae	larvae, pupae, adults	morphology	CDC key	none	no	yes		0.209	mosquito ecology, insecticides, aedes	2018	2019	November	May
228	2008	KEN	Malindi	Malindi	Kilifi	D350	larvae	larvae	morphology	not stated	none	no	no	quinquefasciatus/pipiens	not stated	larvicides, anopheles, culex	not stated	not stated	not stated	not stated
229	2016	TZA	Mavimba, Minepa, Kivukoni	Ulanga	Morogoro	CDC-LT	adults	adults	morphology, molecular	not stated	anopheles only	no	yes		not stated	mosquito ecology	2012	2013	March	November
230	2021	TZA	not stated	Kusini, Kati	Kusini Unguja	mesh net, pipette, dippers, sweep nets, bowls, 5L bucket, CDC-LT, aspirators (resting)	larvae, pupae, adults	adults	morphology	Service 1990, Edwards 1941, Jupp 1986, Huang 2004, Coetzee 2020	none	no	no	quinquefasciatus/pipiens, cinerellus, cinereus, nebulosus, tigripes, rima, simpsoni	0.119	mosquito ecology, immature	2018	2019	September	October
231	2021	KEN	Port Reitz, Tudor, Bombolulu, Bofa, Mtaani, Mnarani, Ngala, Complex, Kisumu ndogo	Changamwe, Mvita, Nyali, Kilifi North, Malinidi, Magarini	Mombasa, Kilifi	soil, D350, pipetting, CDC-LT, BGS	eggs, larvae, adults	adults	morphology	Edwards 1941	none	no	no	quinquefasciatus/pipiens, zombaensis, annulioris, univittatus, rubinotus	0.741	arboviruses	2016	2017	November	April
233	2019	KEN	Arabuko Sokoke forest, Gede, Haller Park, Bamburi, Changamwe, Mombasa Island, Nyali, Likoni	Kilifi North, Nyali, Mvita, Changamwe, Likoni	Kilifi, Mombasa	black ovicups, D350, 1 mL pipette, BGS, CDC-LT, CDC-RT	eggs, larvae, adults	adults	morphology	Edwards 1941, Jupp 1996, Harbach 1988, Gillies & Coetzee 1987, Gillet 1972	none	no	no	quinquefasciatus/pipiens, tigripes, annulioris, univittatus, vansomereni	0.414	mosquito ecology	2014	2016	August	December
238	2009	KEN	Lindi	Kibra	Nairobi	IRC, dippers, pipettes	larvae, pupae, adults	adults	morphology, molecular	Gillet 1972	anopheles only	no	no	quinquefasciatus/pipiens	0.999	malaria	2001	2004	January	May
239	2009	KEN	Madunguni, Gazi	Malindi, Msambweni	Kilifi, Kwale	IRC, PSC, CDC-LT	adults	adults	morphology	Gillet 1972	none	no	no	quinquefasciatus/pipiens	0.428	helminth disease	1998	1998	June	October
240	1986	TZA	University of Dar es Salaam	Kinondoni	Dar es Salaam	not stated	larvae	larvae	not stated	not stated	none	yes	no	quinquefasciatus/pipiens	not stated	culex, aedes, mosquito ecology	not stated	not stated	not stated	not stated
241	2023	TZA	Sagamaganga	Kilombero	Morogoro	BG-Suna	adults	adults	morphology, molecular	Gillies & DeMeillon 1968, Gillies & Coetzee 1987	anopheles only	no	yes		0.496	trapping methods, malaria, attractants	2021	2021	April	June
242	1971	KEN	Kano Plain	Nyando	Kisumu	D500	larvae	larvae, adults	morphology	not stated	none	no	no	annulioris, quinquefasciatus/pipiens, theileri, tigripes	not stated	mosquito ecology, immature, larval habitats	1968	1970	September	March
245	2022	TZA	Lupiro	Ulanga	Morogoro	ITT, aspirators (resting), aspirators (dead)	adults	adults	not stated	not stated		yes	no	quinquefasciatus/pipiens		malaria, insecticides	2021	2021	February	March
246	2011	TZA	Ikwiriri, Kibiti, Mgomba, Umwe, Bungu, Mchukwi	Rufiji	Pwani	CDC-LT	adults	adults	morphology, molecular	Gillies & DeMeillon 1968, Gillies & Coetzee 1987	anopheles only	no	yes		0.46	malaria	2001	2004	October	September
251	2018	KEN	Kilelengwani, Hewani, Idsowe, Kisiwani farm, Onindo, Chakamba	Garsen	Tana River	CDC-LT, CDC-GT, PSC	adults	adults	morphology	Gillies & Coetzee 1987	none	no	no	quinquefasciatus/pipiens	0.642	helminth disease, trapping methods	2010	2010	April	August
253	2014	TZA	Lower Moshi	Moshi	Kilimanjaro	VHs, aspirators (resting), aspirators (dead)	adults	adults	morphology, molecular	Edwards 1941, Gillies & Coetzee 1987	anopheles only	no	no	quinquefasciatus/pipiens	0.215	malaria, insecticides	2012	2012	July	September
256	1995	TZA	Kisiwani	Muheza	Tanga	WET	adults	adults	not stated	not stated	none	no	no	quinquefasciatus/pipiens	0.595	attractants, mosquito ecology	not stated	not stated	April	June
257	1998	TZA	Namawala	Kilombero	Morogoro	electric nets	adults	adults	morphology	not stated	none	no	yes		0.076	trapping methods, attractants	not stated	not stated	not stated	not stated
261	2021	KEN	Vanga, Jego, Lunga Lunga	Lunga Lunga	Kwale	CDC-LT, BGS, ladles, pipettes	larvae, adults	adults	morphology	Edwards 1941, Gillies & Coetzee 1987, Harbach 1988	none	no	no	quinquefasciatus/pipiens, annulioris, zombaensis, vansomereni, poicilipes, ethiopicus, cinereus, tigripes	0.623	arboviruses	2017	2019	July	December
262	1981	TZA	Moa, Tawalani, Kwale, Machui	Mkinga	Tanga	ETs, HLC, PSC	adults	adults	morphology	not stated	none	no	no	quinquefasciatus/pipiens	not stated	helminth disease, larvicides, drug administration	1976	1978	not stated	not stated
267	2007	TZA	Mvumi, Mlali, Mindu, Lupiro , Morogoro, Ifakara, Mvomero, Keko, Gerezani, Ilala, Mikindani, Bagamoyo, Kyela, Magu, Arusha, Babati, Manoleo, Lower Moshi	Chamwino, Mvomero, Ulanga, Morogoro Urban, Kilombero, Ilala, Mtwara Urban, Bagamoyo, Kyela, Magu, Arusha Urban, Babati, Tabora Urban, Moshi	Dodoma, Morogoro, Dar es Salaam, Mtwara, Pwani, Mbeya, Mwanza, Arusha, Manyara, Tabora, Kilimanjaro	IRC	larvae, adults	adults	morphology, molecular	not stated	anopheles only	no	no	quinquefasciatus/pipiens	not stated	insecticides, malaria, culex, aedes	1999	2005	not stated	not stated
268	2021	TZA	Mikocheni, Chemchem, Arusha Chini	Moshi	Kilimanjaro	BGS	adults	adults	morphology	not stated	none	no	no	quinquefasciatus/pipiens	not stated	arboviruses, RVFV	2020	2020	March	June
269	2008	TZA	Mkuzi	Muheza	Tanga	CDC-LT, PSC	adults	adults	morphology, molecular	Gillies & DeMeillon 1968, Gillies & Coetzee 1987	anopheles only	no	no	quinquefasciatus/pipiens	0.241	mosquito ecology, malaria	2003	2003	April	September
270	2012	TZA	Mabogini	Moshi	Kilimanjaro	ORC	adults	adults	morphology	Gillies & Coetzee 1987	none	yes	no	quinquefasciatus/pipiens	0.027	repellents	not stated	not stated	not stated	not stated
273	2009	TZA	Mabogini	Moshi	Kilimanjaro	HLC, OBET, PS, IRC	adults	adults	morphology	Gillies & DeMeillon 1968	none	no	no	quinquefasciatus/pipiens	0.421	trapping methods, irrigation/rice, malaria	2008	2008	October	October
275	2008	TZA	Mabogini, Rau Kati, Chekereni, Mtakuja	Moshi	Kilimanjaro	HLC	adults	adults	morphology	Gillies & DeMeillon 1968, Gillies & Coetzee 1987	none	no	no	quinquefasciatus/pipiens	0.39	attractants	2006	2006	January	March
277	2015	KEN	Mbale, Iguhu	Vihiga, Kakamega South	Vihiga, Kakamega	D350	larvae	larvae	morphology, molecular	Gillies & Coetzee 1987	anopheles only	no	no	quinquefasciatus/pipiens	0.254	mosquito ecology, malaria	2009	2011	July	March
278	2008	TZA	Rundugai, Kisangara, Ndungu, Chamwino	Hai, Mwanga, Same, Chamwino	Kilimanjaro, Dodoma	CDC-LT, PSC	adults	adults	morphology, molecular	Gillies & DeMeillon 1968	anopheles only	no	no	quinquefasciatus/pipiens	0.159	mosquito ecology, malaria, mosquito control	not stated	not stated	not stated	not stated
280	2011	KEN	Mbale	Vihiga	Vihiga	D350, ETs, aerial samplers	adults	adults	morphology, molecular	Gillies & Coetzee 1987, Darsie & Ward 1981	anopheles only	no	no	quinquefasciatus/pipiens	0.456	trapping methods	2008	2010	June	April
281	2011	KEN	Gumarey, Sogan-Godud	Ijara	Garissa	CDC-LT	adults	adults	morphology	not stated	none	no	no	quinquefasciatus/pipiens	0.65	arboviruses	2006	2007	August	January
288	2006	KEN	Asembo, Seme	Rarieda, Seme	Siaya, Kisumu	PSC	adults	adults	morphology, molecular	not stated	anopheles only	no	no	quinquefasciatus/pipiens	not stated	insecticides, malaria, culicine	1999	2002	November	January
291	1991	TZA	not stated	Muheza	Tanga	CDC-LT, HLC	adults	adults	morphology	not stated	none	no	no	quinquefasciatus/pipiens	not stated	trapping methods	not stated	not stated	not stated	not stated
295	1984	KEN	Ruiri	Ruiri	Kiambu	D470	larvae, pupae	adults	morphology	Edwards 1941, Gillies & DeMeillon 1968, Hopkins 1952, Mattingly 1971, Tyson 1970	none	no	no	antennatus, quinquefasciatus/pipiens, zombaensis, tigripes	0.809	mosquito ecology	1982	1982	November	December
296	1983	KEN	Karura Forest	Westlands	Nairobi	D470	larvae, pupae	adults	morphology	Edwards 1941, Gillies & DeMeillon 1968, Hopkins 1952, Mattingly 1971, Tyson 1970	none	no	no	quasiguiarti, theileri	0.35	mosquito ecology	1982	1982	October	December
297	1985	KEN	Diani, Karen, Sukari Ranch, Karura, Kakamega, Naivasha	Matuga, Ruiru, Westlands, Shinyalu, Naivasha	Kwale, Kiambu, Nairobi, Kakamega, Nakuru	light traps, HLC, sweeping nets	larvae, pupae, adults	adults	morphology	Edwards 1941, Gillies & DeMeillon 1968, Hopkins 1952, Mattingly 1971, Tyson 1970	none	no	no	andersoni, annulioris, antennatus, argenteopunctatus, bitaeniorhynchus, decens, duttoni, hopkinsi, mirificus, musarum, neavei, perfuscus, quinquefasciatus/pipiens, quasiguiarti, sitiens, striatipes, terzii, theileri, trifilatus, univittatus, vansomereni, watti, zombaensis	not stated	arboviruses, RVFV	1981	1984	October	October
299	1989	KEN	Ruiri	Ruiri	Kiambu	dippers, ETs	larvae, pupae	adults	morphology	not stated	none	no	no	antennatus, duttoni, theileri, zombaensis	not stated	larvicides	not stated	not stated	not stated	not stated
301	1992	KEN	Ruiri	Ruiri	Kiambu	D470, ETs	larvae, pupae, adults	larvae, adults	not stated	not stated	none	no	no	antennatus, zombaensis, duttoni, tigripes, univittatus	not stated	biocontrol, immature	not stated	not stated	not stated	not stated
302	1991	KEN	Lake Naivasha	Gilgil	Nakuru	CDC-LT	adults	adults	morphology	Edwards 1941, Gillies & DeMeillon 1968	none	no	no	zombaensis, quinquefasciatus/pipiens, univittatus, antennatus, ventrilloni	0.408	arboviruses, RVFV	1989	1989	June	July
303	1991	KEN	Maji Mzuri	Soy	Uasin Gishu	dippers, ETs, ORC, CDC-LT	pupae, adults	adults	morphology	Edwards 1941, Gillies & DeMeillon 1968, Harbach 1988	none	no	no	quinquefasciatus/pipiens, zomabensis, antennatus, univittatus, ventrilloni, guiarti, bitaeniorhynchus, vansomereni, mirificus, aurantapex, theileri, poicilipes, jinjaensis, annulioris, sitiens, tigripes, toroensis, hopkinsi	0.96	mosquito ecology	1989	1989	March	May
304	1990	KEN	Ruiri	Ruiri	Kiambu	dippers, ETs	pupae, adults	adults	morphology	not stated	none	no	no	antennatus, zombaensis, quinquefasciatus/pipiens, tigripes	not stated	larvicides	1989	1989	October	December
306	1979	KEN	Rabai	Rabai	Kilifi	tree traps	larvae, pupae	larvae, pupae	not stated	not stated	none	no	no	horridus, nebulosus	not stated	predation, immature	1974	1976	November	November
308	2021	TZA	Maparagwe, Mbuyuni	Masasi	Mtwara	CDC-LT, CDC-GT	adults	adults	morphology	Stolk et al 2005, Wallace 2012	none	no	no	quinquefasciatus/pipiens, sinilius	0.992	helminth disease, culex, anopheles	2019	2019	June	July
309	2011	KEN	Baringo, Naivasha, Sukari Ranch	Marigat, Naivasha, Ruiru	Baringo, Nakuru, Nairobi	CDC-LT	adults	adults	not stated	not stated	none	yes	no	quinquefasciatus/pipiens, univittatus, vansomereni	not stated	arboviruses	2008	2008	November	November
310	2013	KEN	Kakamega, Kisumu, Busia, Budalangi, Isiolo, Rabai, Kitale, Mount Elgon, Naivasha, Baringo, Garissa, Sukari Ranch, Tana Delta	Lurambi, Kisumu East, Teso South, Bunyala, Isiolo Central, Rabai, Saboti, Mt Elgon, Naivasha, Marigat, Garissa Township, Ruiru, Garsen, Baringo South	Kakamega, Kisumu, Busia, Kilifi, Trans-Nzoia, Bungoma, Nakuru, Baringo, Garissa, Nairobi, Tana River	CDC-LT, HLC	adults	adults	morphology	Edwards 1941, Gillies & DeMeillon 1968, Harbach 1988, Jupp 1986	none	no	no	quinquefasciatus/pipiens, univittatus, vansomereni, zombaensis, antennatus, poicilipes, rubinotus, bitaeniorhynchus	0.582	mosquito ecology	2007	2010	April	December
312	2021	KEN	Mikidani, Changamwe, Buxton, Tenonoka	Jomvu, Changamwe, Mvita	Mombasa	BGS, CDC-LT, white ladles, Pasteur pipettes	larvae, pupae, adults	adults	morphology	Edwards 1941	none	no	no	quinquefasciatus/pipiens, vansomereni, annulioris, univittatus, poicilipes, zombaensis	0.689	mosquito ecology, vector competence, arboviruses	2018	2018	January	January
313	2014	KEN	Marey, Wakab-Harey	Ijara	Garissa	D350	larvae	adults	morphology	Edwards 1941, Gillies & Coetzee 1987, Jupp 1976	none	no	no	quinquefasciatus/pipiens, poicilipes, theileri, tigripes, univitattus, vansomereni, zombaensis	0.9	arboviruses	2013	2013	April	April
319	1972	KEN/TZA	Malindi, Taveta, Thika, Ifakara, Umbugwe, Tanga	Malindi, Taveta, Thika, Kilombero, Babati, Tanga Urban	Kilifi, Taita Taveta, Kiambu, Morogoro, Manyara, Tanga	egg rafts	eggs	adults	not stated	not stated	none	yes	no	quinquefasciatus/pipiens	not stated	helminth disease, culex	not stated	not stated	not stated	not stated
321	1991	TZA	Kumbamtoni, Mindu, Mng'aza, Mlingano, Umba	Muheza	Tanga	CDC-LT, HLC	adults	adults	morphology, molecular	not stated	anopheles only	no	no	quinquefasciatus/pipiens	not stated	malaria, insecticides	not stated	not stated	not stated	not stated
323	2012	TZA	Lower Moshi	Moshi	Kilimanjaro	CDC-LT	adults	adults	morphology, molecular	Gillies & Coetzee 1987	anopheles only	no	no	quinquefasciatus/pipiens	0.14	malaria	2005	2006	July	August
324	2007	TZA	Lower Moshi	Moshi	Kilimanjaro	VHs	adults	adults	morphology	Gillies & Coetzee 1987	none	no	yes		not stated	malaria, insecticides	not stated	not stated	not stated	not stated
325	2007	TZA	Mabogini, Rau, Mtakuja	Moshi	Kilimanjaro	OBET, CDC-LT, PSC	adults	adults	morphology	not stated	none	no	no	quinquefasciatus/pipiens	0.199	malaria	not stated	not stated	not stated	not stated
326	2023	TZA	Chikuti, Mzelezi, Chirombola, Ebuyu, Mwaya, Tulizamoyo, Ikwambi, Kisawasawa, Mpofu	Ulanga, Kilombero	Morogoro	D350, 10 L bucket	larvae	larvae	morphology	not stated	none	no	yes		0.243	mosquito ecology, malaria	2022	2022	March	May
328	2015	TZA	Matete, Uwata, Igima	Kilombero	Morogoro	IRC, HLC	adults	adults	morphology, molecular	Gillies & Coetzee 1987	anopheles only	no	no	quinquefasciatus/pipiens, univittatus	0.62	malaria, repellents	2012	2013	December	June
329	2011	TZA	Matete, Lower Sanje, Upper Sanje	Kilombero	Morogoro	CDC-backpack-aspirator, Prokopack-aspirator	adults	adults	morphology, molecular	not stated	anopheles only	no	yes		0.918	trapping methods	2010	2010	July	July
331	2013	TZA	Jangwani	Ilala	Dar es Salaam	EGT, HLC	adults	adults	morphology, molecular	Gillies & Coetzee 1987, Gillies & DeMeillon 1968	anopheles only	no	yes		0.97	trapping methods	2010	2010	May	June
332	2019	KEN	Ahero, Kisumu, Kilifi, Mazingira Park, Nairobi Centre, Northern Bypass	Nyando, Kisumu Central, Kilifi North, Starehe, Roysambu	Kisumu, Kilifi, Nairobi	PSC	adults	adults	morphology, molecular	not stated	COI	no	no	quinquefasciatus/pipiens, sitiens	not stated	mosquito ecology	2018	2018	January	April
333	2009	TZA	not stated	Muheza, Moshi	Tanga, Kilimanjaro	aspirators (dead)	adults	adults	not stated	not stated	none	yes	no	quinquefasciatus/pipiens	0.104	malaria, insecticides	not stated	not stated	not stated	not stated
334	2008	TZA	Zeneti	Muheza	Tanga	aspirators (dead)	adults	adults	morphology	not stated	none	yes	no	quinquefasciatus/pipiens	0.084	malaria, insecticides	2005	2005	June	September
336	2013	TZA	Zeneti	Muheza	Tanga	Experimental huts with veranda and window traps	adults	adults	not stated	not stated	none	no	no	quinquefasciatus/pipiens	0.306	insecticides	2006	2006	May	August
340	2017	TZA	Lupiro	Ulanga	Morogoro	HLC	adults	adults	morphology	not stated	none	no	yes		0.133	insecticides	2015	2015	May	July
341	2016	TZA	Zeneti	Muheza	Tanga	VHs, ITT, IRC, aspirators (dead)	adults	adults	morphology, molecular	not stated	anopheles only	no	yes		0.28	insecticides	2011	2011	July	September
342	2021	TZA	Lake Manyara	Babati, Mbulu, Monduli, Karatu	Manyara, Arusha	D-frame sweep net	larvae	larvae	morphology	Gillies & Coetzee 1987, Farajollahi & Price 2013, Azari-Hamidian & Harbach 2009, Harbach 1985, Snell 2005	none	no	no	quinquefasciatus/pipiens	not stated	mosquito ecology	2019	2019	May	May
343	2022	TZA	Babati, Magugu, Karatu, Mtowambu	Babati, Karatu, Monduli	Manyara, Arusha	beaker	larvae	larvae	morphology	Farajollahi & Price 2013, Azari-Hamidian & Harbach 2009, Harbach 1985, Snell 2005	none	no	no	quinquefasciatus/pipiens, duton	not stated	mosquito ecology	2020	2020	March	April
344	2005	KEN	Ahero	Nyando	Kisumu	CDC-LT, MBNT, HLC	adults	adults	morphology, molecular	Gillies & Coetzee 1987, Gillies & DeMeillon 1968	anopheles only	no	yes		not stated	trapping methods	2002	2002	October	November
347	2019	TZA	Minepa, Mavimba, Lupiro	Ulanga	Morogoro	dippers, CDC-LT	larvae, adults	adults	morphology, molecular	Edwards 1941	ACE2	no	no	quinquefasciatus/pipiens, tigripes, poicilipes, duttoni	not stated	insecticides	2015	2016	June	June
348	2016	TZA	Lupiro	Ulanga	Morogoro	MLB, EGT	adults	adults	morphology, molecular	Gillies & Coetzee 1987	anopheles only	no	yes		0.13	attractants	2013	2014	May	September
349	2013	TZA	Lupiro	Ulanga	Morogoro	MLB	adults	adults	morphology, molecular	not stated	anopheles only	no	yes		not stated	attractants, trapping methods, malaria	not stated	not stated	not stated	not stated
351	1990	TZA	Makunduchi	Kusini	Kusini Unguja	CDC-LT, aspirators (resting), ETs	adults	adults	not stated	not stated	none	no	no	quinquefasciatus/pipiens	not stated	helminth disease, beads	1987	1989	May	June
352	1999	TZA	Makunduchi	Kusini	Kusini Unguja	dippers, CDC-LT	larvae, adults	adults	not stated	not stated	none	no	no	quinquefasciatus/pipiens	not stated	helminth disease, beads	1993	1994	May	June
353	1999	TZA	Songa, Mkulomilo, Tengeni, Enzi	Muheza	Tanga	CDC-LT, PSC, WET	adults	adults	not stated	not stated	none	no	no	quinquefasciatus/pipiens	not stated	malaria, insecticides	1997	1998	not stated	not stated
355	2006	TZA	Mwanawota, Kibakwe, Chogola, Kilolo, Mangalali, Idodi	Mpwapwa, Iringa	Dodoma, Iringa	PSC, CDC-LT	adults	adults	morphology	not stated	none	no	no	quinquefasciatus/pipiens	0.203	mosquito ecology, malaria	2002	2002	March	March
356	1998	TZA	not stated	Muheza	Tanga	CDC-LT, HBBN	adults	adults	not stated	not stated	none	no	no	quinquefasciatus/pipiens	0.232	trapping methods	not stated	not stated	not stated	not stated
357	2000	TZA	Njage, Muheza	Kilombero, Muheza	Morogoro, Tanga	CDC-LT, EGT, CFG	adults	adults	morphology, molecular	not stated	anopheles only	no	no	quinquefasciatus/pipiens, cinereus	not stated	trapping methods	not stated	not stated	not stated	not stated
358	1999	TZA	Ubwari	Muheza	Tanga	egg rafts	eggs	adults	morphology	Edwards 1941, Gillet 1972	none	no	no	quinquefasciatus/pipiens, cinereus, tigripes	1	attractants, culex	not stated	not stated	not stated	not stated
359	1999	TZA	not stated	Muheza	Tanga	CDC-LT, man-baited tent, calf-baited tent, goat-baited tent, BNs	adults	adults	morphology	not stated	none	no	no	quinquefasciatus/pipiens	0.966	trapping methods, culex	1998	1998	May	June
360	2000	TZA	Muheza	Muheza	Tanga	egg rafts	eggs	adults	morphology	Edwards 1941, Gillet 1972	none	no	no	quinquefasciatus/pipiens, cinereus	1	trapping methods, culex	not stated	not stated	not stated	not stated
361	2000	TZA	not stated	Muheza	Tanga	CFG, CDC-LT	adults	adults	morphology	Edwards 1941, Gillet 1972	none	no	no	quinquefasciatus/pipiens	not stated	trapping methods, culex	not stated	not stated	not stated	not stated
362	2000	TZA	not stated	Muheza	Tanga	CFG, CDC-LT	adults	adults	morphology	not stated	none	no	no	quinquefasciatus/pipiens, cinereus	0.898	trapping methods, culex	not stated	not stated	not stated	not stated
363	2020	KEN	Bura, Husingo, Chifiri	Bura	Tana River	CDC-LT	adults	adults	morphology	Edwards 1941, Jupp 1986	none	no	no	annulioris, bitaeniorhynchus, ethiopicus, quinquefasciatus/pipiens, poicilipes, tigripes, univittatus, vansomereni	0.304	mosquito ecology, RVFV, arboviruses	2014	2015	September	June
365	1981	TZA	Moa, Tawalani, Kwale, Machui	Mkinga	Tanga	PSC, HLC	adults	adults	morphology	not stated	none	no	no	quinquefasciatus/pipiens	0.632	helminth disease	1973	1975	not stated	not stated
366	2016	KEN	Kigoche	Nyando	Kisumu	CDC-LT, BG-Suna	adults	adults	morphology, molecular	Gillies & Coetzee 1987	anopheles only	no	yes		0.418	trapping methods, malaria	2014	2014	May	November
368	1974	KEN	Port Reitz, Mtwapa, Kikambala, Malindi, Sokoke Forest, Garsen, Kwale, Lake Naivasha, Langata Forest, Ngong Forest	Changamwe, Kilifi South, Malindi, Garsen, Matuga, Naivasha, Langata	Mombasa, Kilifi, Tana River, Kwale, Nakura, Nairobi	HLC	adults	adults	morphology	not stated	none	no	no	tigripes, rubinotus, cinereus, antennatus, aurantapex, nakuruensis, perfuscus, quinquefasciatus/pipiens, poicilipes, sitiens, thalassius, tritaeniorhynchus, annulioris, theileri, univittatus, zombaensis	0.092	arboviruses	1966	1971	June	July
371	2000	KEN	Turkwel Gorge	West Pokot	West Pokot	CDC-LT	adults	adults	morphology	not stated	none	no	no	duttoni, ethiopicus, quinquefasciatus/pipiens, tigripes, univittatus	0.442	arboviruses	1998	1998	February	February
375	2008	KEN	Malindi, Kisumu	Malindi, Kisumu East	Kilifi, Kisumu	D350	larvae	larvae	morphology	Gillet 1972	none	no	no	quinquefasciatus/pipiens	not stated	mosquito ecology, immature	2002	2002	June	July
376	2017	TZA	Lupiro	Ulanga	Morogoro	MLB, HLC	adults	adults	morphology, molecular	not stated	anopheles only	no	yes		not stated	malaria, insecticides	not stated	not stated	not stated	not stated
381	2008	TZA	Mabogini	Moshi	Kilimanjaro	aspirators (dead)	adults	adults	morphology	not stated	none	no	no	quinquefasciatus/pipiens	not stated	insecticides, culex, anopheles	2006	2006	February	March
382	2008	TZA	Mabogini	Moshi	Kilimanjaro	aspirators (dead)	adults	adults	morphology	not stated	none	no	no	quinquefasciatus/pipiens	0.129	malaria, insecticides	2005	2005	September	October
384	1992	TZA	Usa River	Meru	Arusha	HLC	adults	adults	not stated	not stated	none	no	no	quinquefasciatus/pipiens, duttoni, antennatus, annulioris, univittatus	not stated	repellents	1984	1986	December	April
386	1972	TZA	Doma, Tawer, Mwewe, Kilosa, Kidete, Rudewa, Ulaya, Yovi, Nzega, Itirima, Tabora, Maoleo, Manyoni, Mwanza, Ilemera, Mukolani, Kigongo, Biharamulo, Katoke, Kibondo, Kasulu, Kigoma, Ujiji, Uvinza, Forest Uvinza, Machazo, Mpanda, Laela	Mvomero, Kilosa, Nzega, Kishapu, Tabora Urban, Manyoni, Nyamagana, Ilemela, Misungwi, Biharamulo, Muleba, Kibondo, Kasulu, Kigoma Urban, Kigoma Urban, Uvinza, Mpana, Sumbawanga	Morogoro, Tabora, Shinyanga, Singida, Mwanza, Kagera, Kigoma, Katavi, Rukwa	not stated	larvae	not stated	not stated	not stated	none	no	no	quinquefasciatus/pipiens, nebulosus, duttoni	not stated	arboviruses, mosquito ecology	1969	1969	November	December
387	2010	TZA	Magugu	Babati	Manyara	aspirators (dead)	adults	adults	morphology	Gillies & DeMeillon 1968	none	no	no	quinquefasciatus/pipiens	0.411	insecticides	2008	2008	February	March
388	2022	TZA	Katindiuka, Viwanja Sitini, Mlabani, Lipangala	Kilombero	Morogoro	CDC-LT	adults	adults	morphology	Coetzee 2020	none	no	yes		0.97	insecticides	not stated	not stated	not stated	not stated
391	2020	KEN	Chala, Kimundia, King'wareni, Kiwalwa, Mwarusa, Njoro	Taveta	Taita-Taveta	CDC-LT, IRC	adults	adults	morphology	Edwards 1941	none	no	no	annulioris, quinquefasciatus/pipiens, culicioma, poicilipes, fuscocephala, straitipes, vansomereni, univittatus	not stated	mosquito ecology, culicine	2016	2018	March	October
393	2020	KEN	Samburu, Kinango, Kwale, Ukunda, Shimba Hills, Msambweni, Lunga Lunga, Serena 1, Serena 2, Roan Hill, Fig Tree Camp, Sekerani Gate, KWS Research Station, Oloololo Gate, Keekorok, Mara Bridge	Kinango, Matuga, Msamweni, Lunga Lunga, Narok West	Narok, Kwale	CDC-LT, BGS	adults	adults	morphology, molecular	Edwards 1941, Gillies & Coetzee 1987, Gillies & DeMeillon 1968	COI	no	no	aethiopicus, annuloris, cinereus, quinquefasciatus/pipiens, poicilipes, tigripes, univittatus, vansomereni, zombaensis	0.863	arboviruses, bloodmeal	2018	2018	January	June
400	2008	KEN	Karima, Kiuria, Rurumi	Mwea	Kirinyaga	D350	larvae, pupae	larvae, adults	morphology	Hopkins 1952, Huang 2001	none	no	no	quinquefasciatus/pipiens, annulioris, poicilipes, tigripes, duttoni	0.852	mosquito ecology, immature	2006	2006	January	November
402	2006	KEN	Shakahola, Jilore	Malindi	Kilifi	PSC	adults	adults	morphology	Gillies & Coetzee 1987	none	no	no	quinquefasciatus/pipiens	not stated	malaria, helminth disease, anopheles	2002	2003	September	January
403	2008	KEN	Rurumi, Karima, Kiuria, Kangichiri	Mwea	Kirinyaga	IRC, PSC, CDC-LT	adults	adults	morphology	Edwards 1941	none	no	no	quinquefasciatus/pipiens, annulioris, poicilipes	0.996	mosquito ecology, culex	2005	2007	April	January
404	2009	KEN	Rurumi, Karima, Kiuria	Mwea	Kirinyaga	D350	larvae	larvae, adults	morphology	Hopkins 1952, Huang 2001	none	no	no	quinquefasciatus/pipiens, annulioris, poicilipes, tigripes	0.938	mosquito ecology, immature	2006	2006	January	November
405	2008	KEN	Kangichiri	Mwea	Kirinyaga	D350	larvae	larvae	morphology	Hopkins 1952, Gillies & Coetzee 1987	none	no	no	quinquefasciatus/pipiens, annulioris, tigripes	0.75	mosquito ecology, irrigation/rice	2006	2006	May	June
406	2007	KEN	Mwea	Mwea	Kirinyaga	D350	larvae	larvae, adults	morphology, molecular	Hopkins 1952, Gillies & Coetzee 1987	anopheles only	no	no	quinquefasciatus/pipiens, annulioris, poicilipes	0.373	mosquito physiology	2006	2006	January	May
407	2007	KEN	Kiuria, Kangichiri	Mwea	Kirinyaga	ovitraps, CDC-LT, CDC-GT	eggs, adults	larvae, adults	morphology	Edwards 1941, Gillies & Coetzee 1987, Hopkins 1952	none	no	no	quinquefasciatus/pipiens, annulioris, poicilipes, tigripes, duttoni	not stated	trapping methods, culex	2006	2006	June	August
408	2007	KEN	Murinduko, Kiamachiri	Kirinyaga South	Kirinyaga	D350	larvae	larvae	morphology	Hopkins 1952	none	no	no	duttoni, quinquefasciatus/pipiens, tigripes, annulioris, cinereus, poicilipes, trifilatus	0.846	mosquito ecology, culex	2004	2005	April	March
409	2008	KEN	Rurumi, Karima, Kiuria	Mwea	Kirinyaga	PSC, CDC-LT	adults	adults	morphology	Edwards 1941, Gillies & Coetzee 1987	none	no	no	quinquefasciatus/pipiens, annulioris, poicilipes, tigripes	not stated	mosquito ecology, irrigation/rice	2005	2006	March	February
410	2006	KEN	Mbuinjeru, Kiamaciri, Murinduko	Mwea, Kirinyaga South	Kirinyaga	PSC, CDC-LT	adults	adults	morphology	Edwards 1941, Gillet 1972	none	no	no	quinquefasciatus/pipiens, annulioris, poicilipes, tigripes	0.384	mosquito ecology, irrigation/rice	2004	2005	April	March
412	2013	TZA	Mchikichini, Chanika, Vingunguti, Ukonga	Ilala	Dar es Salaam	CDC-LT	adults	adults	morphology	not stated	none	no	no	quinquefasciatus/pipiens	0.99	helminth disease	2011	2011	May	June
414	2019	TZA	not stated	Ulanga	Morogoro	Mosclean, CDC-LT, HLC, BGS, BG-Suna	adults	adults	morphology	not stated	none	no	yes		not stated	trapping methods, anopheles, culex	2017	2018	June	February
415	2011	KEN	Malindi	Malindi	Kilifi	D350	larvae, pupae	larvae	morphology	Hopkins 1952, Gillies & Coetzee 1987	none	no	no	quinquefasciatus/pipiens, thalassius, theileri	0.973	larvicides	2006	2007	June	December
416	2007	KEN	Jaribuni	Ganze	Kilifi	dippers, ETs	larvae, adults	adults	morphology, molecular	Edwards 1941, Gillies & Coetzee 1987	anopheles only	no	no	quinquefasciatus/pipiens, tigripes, annulioris, cumminsii	0.522	larval habitats	2001	2001	September	October
417	2012	KEN	Barani, Central, Kisumu, Ndogo, Maweni, Shella, Furuzi, Kibokoni, Muyeye, Mtangani, Burangi, Ganda, Kijiwe Tanga, Mkao Moto, Mugurureni, Sabaki	Malindi	Kilifi	PSC, CDC-LT, CDC-Ovitraps	eggs, adults	adults	morphology, molecular	Edwards 1941, Gillies & Coetzee 1987	anopheles only	no	no	quinquefasciatus/pipiens, thalassius, tritaeniorhynchus, sitiens, theileri	0.938	mosquito ecology	2005	2005	January	December
418	2009	KEN	Kasayani	Kibwezi East	Makueni	dippers	larvae, pupae	larvae	morphology	Edwards 1941, Gillies & Coetzee 1987	none	no	no	quinquefasciatus/pipiens, duttoni	0.487	mosquito ecology	2006	2007	November	March
419	2008	KEN	Mwea	Mwea	Kirinyaga	D350	larvae, pupae	larvae, pupae	morphology	not stated	none	no	yes		0.786	mosquito ecology, larvicides	not stated	not stated	not stated	not stated
420	2008	KEN	Mwea Irrigation Scheme, Kiamachiri	Mwea	Kirinyaga	ETs, aspirators	adults	adults	morphology, molecular	Edwards 1941, Gillies & Coetzee 1987	anopheles only	no	no	quinquefasciatus/pipiens	0.918	mosquito ecology, culex, anopheles	2005	2005	April	December
421	2006	KEN	Mwea Irrigation Scheme	Mwea	Kirinyaga	dippers	larvae	larvae	morphology	Hopkins 1952, Gillies & Coetzee 1987	none	no	no	quinquefasciatus/pipiens, poicilipes, annulioris, tigripes, duttoni	not stated	mosquito ecology, irrigation/rice	2004	2005	February	March
422	1992	KEN	Karima, Thiba, Rurumi, Mucii-wa-Urata	Mwea	Kirinyaga	PSC	adults	adults	morphology	Edwards 1941	none	no	no	quinquefasciatus/pipiens, tigripes, nebulosus, univittatus	0.216	mosquito ecology, irrigation/rice	1984	1985	April	December
423	2016	TZA	Kivukoni, Minepa, Mavimba	Ulanga	Morogoro	M-trap	adults	adults	morphology	not stated	none	no	yes		not stated	mosquito ecology	2012	2013	July	June
424	2011	TZA	Magugu	Babati	Manyara	CDC-LT	adults	adults	morphology, molecular	Gillies & Coetzee 1987, Gillies & DeMeillon 1968	anopheles only	no	no	quinquefasciatus/pipiens, univittatus	0.735	mosquito ecology, malaria	2008	2009	November	October
425	2014	KEN	Kigoche	Nyando	Kisumu	MMX, LSD	adults	adults	morphology, molecular	Gillies & Coetzee 1987	anopheles only	no	yes		0.367	attractants	not stated	not stated	not stated	not stated
426	2016	KEN	Kigoche	Nyando	Kisumu	LSD	adults	adults	morphology	Gillies & Coetzee 1987	none	no	yes		0.23	trapping methods, anopheles, culex	2011	2011	October	November
427	2014	KEN	Kigoche	Nyando	Kisumu	MMX	adults	adults	morphology	Gillies & Coetzee 1987	none	no	yes		0.378	attractants, malaria	2011	2011	November	November
428	2013	TZA	Orgosorok, Soitsambu, Digodigo, Malambo, Sale, Pinyinyi	Ngorongoro	Arusha	CDC-LT, MMX	adults	adults	morphology	Huang 2001	none	no	no	quinquefasciatus/pipiens	0.875	trapping methods, aedes, culex, RVFV, arboviruses	2012	2012	September	October
429	2015	TZA	Orgosorok, Soitsambu, Digodigo, Malambo, Sale, Pinyinyi	Ngorongoro	Arusha	CDC-LT, MMX	adults	adults	morphology	Huang 2001, Gillies & Coetzee 1987	none	no	no	quinquefasciatus/pipiens	0.87	mosquito ecology, RVFV, arboviruses	2012	2012	September	October
435	2021	TZA	Digoma	Mvomero	Morogoro	aluminium plate, aluminium pan, blue container, transparent container, CP	larvae	adults	morphology, molecular	Gillies & Coetzee 1987	anopheles only	no	no	quinquefasciatus/pipiens	0.676	attractants, anopheles, culex	2012	2012	March	June
436	2021	TZA	not stated	Ulanga	Morogoro	CDC-LT, HLC, HDT	adults	adults	morphology, molecular	not stated	anopheles only	no	yes		0.48	trapping methods, anopheles	2017	2019	not stated	not stated
437	1962	KEN	Faza	Lamu East	Lamu	not stated	adults	adults	morphology	not stated	none	no	no	quinquefasciatus/pipiens, antennatus, sitiens	0.329	helminth disease	not stated	not stated	not stated	not stated
440	2022	TZA	Mikocheni, Mzi- muni, Mwananyamala	Kinondoni	Dar es Salaam	MMX, dipper	larvae, pupae, adults	adults	morphology	Reinert 2004	none	no	no	quinquefasciatus/pipiens	0.523	mosquito ecology, aedes, arboviruses	2019	2020	December	January
442	2022	TZA	Kivukoni, Minepa, Mavimba, Milola, Igumbiro, Lupiro	Ulanga, Kilombero	Morogoro	MMX, BGS, BG-Suna, ITT-C, ITT-B, MTR, CDC-LT, HLC	adults	adults	morphology, molecular	not stated	anopheles only	no	yes		not stated	modelling, bloodmeal	2015	2016	April	April
451	2022	KEN	Jilore, Marikano, Magongoloni, Mkondoni	Malindi	Kilifi	CDC-LT, ITT	adults	adults	morphology	Gillies & Coetzee 1987, Gillies & DeMeillon 1968	none	no	yes		0.198	helminth disease	2012	2013	December	January
453	1971	TZA	Lake Manyara	Monduli	Arusha	not stated	larvae	larvae	morphology	not stated	none	no	no	tigripes, annulioris, decens, duttoni, quinquefasciatus/pipiens, poicilipes, simpsoni, telesilla, tenagius, nakuruensis, univittatus	not stated	mosquito ecology	1961	1961	April	June
455	2014	KEN	Ahero	Nyando	Kisumu	MMX, CDC-LT	adults	adults	morphology, molecular	Edwards 1941, Gillies & DeMeillon 1968	anopheles only	no	yes		not stated	trapping methods, malaria	2012	2013	December	November
457	2016	KEN	not stated	Baringo Central, Marigat, Tiaty, Mogotio	Baringo	D250, PSC, CDC-LT	larvae, adults	larvae, adults	morphology	Edwards 1941, Hopkins 1936	none	no	no	quinquefasciatus/pipiens, univittatus	not stated	modelling, RVFV, arboviruses	2014	2016	June	February
458	2022	KEN	not stated	Marigat, Mogotio, Baringo Central, Baringo North	Baringo	PSC, CDC-LT	adults	adults	morphology	WRBU 2020	none	no	no	quinquefasciatus/pipiens, univittatus	not stated	mosquito ecology, malaria, RVFV, arboviruses	2015	2016	June	April
459	2013	KEN	not stated	Gem	Siaya, Bungoma	BNs, aspirators (resting)	adults	adults	morphology, molecular	not stated	anopheles only	no	yes		not stated	insecticides	2013	2013	May	May
461	2007	KEN	Asembo, Seme	Rarieda, Seme	Siaya, Kisumu	CP, PS, PSC, WET	adults	adults	morphology, molecular	not stated	anopheles only	no	yes		0.497	trapping methods	2005	2005	April	June
463	2010	KEN	Kisat, Hippo Point, Kiwasco, Dunga, Kibos, Sondu Miriu, Homa Bay, Lwanda Gembe, Asembo Bay	Nyakach, Nyando, Kisumu Central, Kisumu East, Mbita, Homabay Town, Karachwonyo	Kisumu, Homa Bay	D350, sweep nets	larvae, adults	larvae, adults	morphology	Gillies & Coetzee 1987	none	no	yes		not stated	mosquito ecology	2008	2008	September	December
465	2010	TZA	Lupiro	Ulanga	Morogoro	CDC-LT	adults	adults	morphology, molecular	Edwards 1941	anopheles only	no	no	quinquefasciatus/pipiens, univittatus, theileri	0.102	trapping methods, malaria, helminth disease, arboviruses	2007	2007	December	December
466	2017	TZA	Lupiro	Kilombero	Morogoro	HLC, MTR	adults	adults	morphology, molecular	not stated	anopheles only	no	yes		0.158	insecticides	2012	2015	July	January
470	2015	KEN	Gunda	Mbita	Homa Bay	MMX	adults	adults	morphology, molecular	Gillies & DeMeillon 1968	anopheles only	no	yes		0.888	malaria	2012	2012	June	December
472	2015	KEN	Ungoye, Luanda Nyamasare, Mbita, Mfangano, Rusinga, Cha- maunga, Kampi ya Samaki, Salabani, Ruko Conservancy, Logumgum, Kokwa Island	Mbita, Suba, Marigat, Baringo North, Tiaty	Homa Bay, Baringo	CDC-LT, BGS	adults	adults	morphology	Edwards 1941	none	no	no	quinquefasciatus/pipiens, neavei, poicilipes, univittatus, vansomereni	not stated	arboviruses, bloodmeal	2012	2013	March	December
473	2016	KEN	Mfangano, Rusinga, Ngodhe	Mbita	Homa Bay	D350	larvae, pupae	adults	morphology, molecular	Edwards 1941, Gillies & Coetzee 1987	COI	no	no	quinquefasciatus/pipiens, watti, univittatus, poicilipes, striatipes, vansomereni, simpsoni, annulioris	60/1%	mosquito ecology, immature	2012	2012	November	November
474	2019	KEN	not stated	Mogotio, Marigat, Baringo Central, Baringo South, Baringo North	Baringo	D350	larvae	larvae	morphology	Highton 1983, Gillies & Coetzee 1987	none	no	no	quinquefasciatus/pipiens, poicilipes, annulioris, tigripes, duttoni	not stated	mosquito ecology, immature, malaria, RVFV, arboviruses	2014	2016	June	June
475	2017	KEN	not stated	Mogotio, Marigat, Baringo Central, Baringo South, Baringo North	Baringo	CDC-LT, PSC	adults	adults	morphology	Edwards 1941, Gillies & Coetzee 1987	none	no	no	quinquefasciatus/pipiens, macfiei, ethiopicus, univittatus, vansomereni, annulioris, poicilipes	0.356	mosquito ecology, RVFV, arboviruses	2015	2016	June	May
476	2013	KEN	Milalani, Jego, Golini, Magodzoni	Msambweni, Matuga	Kwale	CDC-LT, PSC, prokopack aspirator, CP, UBT	adults	adults	morphology	Gillies & Coetzee 1987	none	no	no	quinquefasciatus/pipiens	not stated	trapping methods	2010	2011	November	July
478	2012	KEN	KEMRI, Mkwanjuni, Mnarani, Matsangoni, Jaribuni, Mbogolo	Kilifi, Malindi	Kilifi	BGS, CDC-LT	adults	adults	morphology, molecular	Edwards 1941, Gillies & Coetzee 1987, WRBU 2020	ITS1	no	no	quinquefasciatus/pipiens	not stated	microbiota	not stated	not stated	not stated	not stated
480	1988	KEN	Mbita	Mbita	Homa Bay	not stated	eggs, larvae, pupae, adults	larvae, pupae, adults	morphology	not stated	none	no	no	quinquefasciatus/pipiens	not stated	attractants	not stated	not stated	January	April
484	2010	TZA	Harusini	Moshi	Kilimanjaro	aspirators (dead), aspirators (resting)	adults	adults	not stated	not stated	none	yes	no	quinquefasciatus/pipiens	0.704	insecticides, trapping methods	2008	2008	not stated	not stated
486	2008	TZA	Mbogini Field station	Moshi	Kilimanjaro	aspirators (dead)	adults	adults	morphology	not stated	none	no	no	quinquefasciatus/pipiens	not stated	insecticides	not stated	not stated	not stated	not stated
491	2002	TZA	Magomeni Suna	Kinondoni	Dar es Salaam	HLC	adults	adults	morphology	Gillies & DeMeillon 1968	none	no	no	quinquefasciatus/pipiens	0.96	repellents	1996	1998	July	January
492	2018	TZA	not stated	Karagwe, Sengerema, Kilombero, Kyerwa, Ulanga	Kagera, Mwanza, Morogoro, Mbeya	CDC-LT, BGS, MMX	adults	adults	morphology	Huang 1981	none	no	no	quinquefasciatus/pipiens, cinerus, poicilipes, eretmapodites, duttoni, uranotaeniahenrardi, tigripes	0.627	mosquito ecology, aedes	2015	2015	March	June
494	1999	TZA	Konde, Chake Chake, Kengeja	Chake Chake, Mkoani	Kaskazini Pemba	CDC-LT	adults	adults	morphology	not stated	none	no	no	quinquefasciatus/pipiens	0.95	helminth disease	1990	1990	June	June
504	1972	KEN	Malindi	Malindi	Kalifi	HLC	adults	adults	morphology	not stated	none	no	no	tritaeniorhynchus, sitiens	not stated	mosquito ecology, Hepatitis B	1969	1969	not stated	not stated
509	1985	KEN	Nyalenda, Nyamasaria	Nyando, Kisumu Central	Kisumu	WET	adults	adults	not stated	not stated	none	no	no	quinquefasciatus/pipiens	not stated	mosquito control, culex	1977	1977	May	August
517	2010	KEN	Sukari Ranch, Ijara, Naivasha	Ruiri, Ijara, Naivasha	Kiambu, Garissa, Nakuru	CDC-LT	adults	adults	morphology	Edwards 1941, Jupp 1986, Harbach 1988, Gillies & Coetzee 1987	none	no	no	quinquefasciatus/pipiens, univittatus, zombaensis, vansomereni, poicilipes, bitaeniorhynchus	0.697	mosquito ecology, RVFV, arboviruses	1999	2005	not stated	not stated
518	2007	TZA	Masaika	Pangani	Tanga	CDC-LT	adults	adults	morphology	not stated	none	no	no	quinquefasciatus/pipiens	0.306	helminth disease	1998	1999	July	June
519	2005	KEN/TZA	Masaika, Kingwede	Pangani, Msambweni	Tanga, Kwale	CDC-LT	larvae, adults	larvae, adults	morphology	not stated	none	no	no	quinquefasciatus/pipiens	0.361	helminth disease	1998	1999	July	June
520	1984	KEN	Jimbo, Jomvu	Lunga Lunga, Kinango	Kwale	dippers	larvae	larvae	not stated	not stated	none	no	no	sitiens	not stated	mosquito ecology, culex	not stated	not stated	February	January
524	2017	KEN	Murukani	Bura	Tana River	D350, CDC-LT	larvae, adults	adults	morphology	Edwards 1941, Gillies & DeMeillon 1968, Jupp 1986, Harbach 1988	none	no	no	annulioris, bitaeniorhynchus, quinquefasciatus/pipiens, poicilipes, univittatus, vansomereni	0.443	mosquito ecology, irrigation/rice, RVFV, arboviruses	2013	2014	September	December
526	2017	KEN	Hafira, Kanjara, Ghalamani, Kone, Tana scheme, Moa, Buramoyo, Ngarua, Kina, Garbatula, Awarsitu, Malka, Korbesa, Godarupa	Bura, Galole, Garsen, Isiolo North, Isiolo South, Isiolo Central	Tana River, Isiolo	CDC-LT	adults	adults	morphology	Edwards 1941, Gillies & DeMeillon 1968, Harbach 1988	none	no	no	quinquefasciatus/pipiens, poicilipes, vansomereni, ethiopicus, tigripes, annulioris	0.378	mosquito ecology, RVFV, arboviruses	2014	2015	April	December
527	2010	KEN	Salabani, Sirata, Logumgum, Kararacha, Uyombo, Gongoni, Tezo Maweni, Maweni, Kiwandani, Kilifi, Ganze, Majengo, Shantan-abak, Siribei, Dertu, Hagarbull, Kurabull, El-Humow, Desai, Korakora, Bangali, Jardende, Kirinyaga	Marigat, Kilifi North, Ganze, Kilifi South, Fafi, Garissa Township, Bura,	Baringo, Garissa, Kilifi, Kirinyaga, Tana River	CDC-LT	adults	adults	morphology	Edwards 1941, Gillies & DeMeillon 1968, Harbach 1988, Jupp 1996	none	no	no	annulioris, bitaeniorhynchus, duttoni, ethiopicus, macfiei, poicilipes, quinquefasciatus/pipiens, simpsoni, tigripes, univittatus, vansomereni	0.15	RVFV, arboviruses	2006	2007	December	March
535	2005	TZA	not stated	not stated	not stated	not stated	adults	adults	not stated	not stated	none	no	no	quinquefasciatus/pipiens	0.107	biocontrol, anopheles	not stated	not stated	not stated	not stated
537	1970	KEN	not stated	not stated	Kisumu	monks wood trap	adults	adults	not stated	not stated	none	no	no	quinquefasciatus/pipiens, tigripes, nebulosus, duttoni, annulioris, insignis	not stated	trapping methods	1969	1969	November	November
539	1980	KEN	Hola	Galole	Tana River	monks wood trap (with chemicals), CDC-LT	adults	adults	morphology	not stated	none	no	no	quinquefasciatus/pipiens	not stated	trapping methods	not stated	not stated	April	November
542	2006	KEN	not stated	Mwea	Kirinyaga	dippers	larvae	larvae	morphology	Gillies & Coetzee 1987, Hopkins 1952	none	no	no	quinquefasciatus/pipiens, poicilipes, annulioris, tigripes, duttoni	not stated	mosquito ecology, irrigation/rice, immature	2004	2005	February	March
545	2009	TZA	Ilala, Kinondoni, Temeke	Ilala, Kinondoni, Temeke	Dar es Salaam	ITT-B, RB, HLC	adults	adults	morphology, molecular	Gillies & Coetzee 1987	anopheles only	no	yes		0.989	trapping methods, malaria	not stated	not stated	not stated	not stated
547	2019	TZA	Mwanza	Nyamagana	Mwanza	aspirators	adults	adults	morphology, molecular	not stated	ACE2	yes	no	quinquefasciatus/pipiens	not stated	insecticides, culex	2013	2013	not stated	not stated
548	2013	TZA	Kirare, Kiomoni, Kisimatui	Muheza	Tanga	CDC-LT	adults	adults	morphology	not stated	none	no	no	quinquefasciatus/pipiens	not stated	helminth disease	2003	2011	November	November
550	2004	KEN/TZA	Mansaika, Kingwede	Pangani, Msambweni	Tanga, Kwale	CDC-LT	adults	adults	morphology	not stated	none	no	no	quinquefasciatus/pipiens	not stated	helminth disease	1998	2000	July	August
553	1958	TZA	not stated	not stated	Kilimajaro	PSC	adults	adults	not stated	not stated	none	no	no	quinquefasciatus/pipiens	not stated	insecticides, culex	1955	1956	not stated	not stated
554	1962	KEN/TZA	South Pare, Taveta, Machemba, Korogwe	Taveta, Tanga	Taita Taveta, Tanga	PSC, BS	adults	adults	morphology	not stated	none	no	no	quinquefasciatus/pipiens	not stated	insecticides, culex	1954	1961	not stated	not stated
556	1972	TZA	Magugu	Babati	Manyara	Louvre trap	adults	adults	morphology	not stated	none	no	no	quinquefasciatus/pipiens	not stated	trapping methods	not stated	not stated	not stated	not stated
557	1969	KEN/TZA	Magugu, Taveta	Babati, Taveta	Manyara, Taita Taveta	VHs, WET	adults	adults	morphology	not stated	none	no	no	quinquefasciatus/pipiens	not stated	trapping methods	not stated	not stated	not stated	not stated
563	2013	TZA	Pasua	Moshi	Kilimanjaro	VTT	adults	adults	morphology	not stated	none	yes	no	quinquefasciatus/pipiens	0.148	insecticides, attractants	2012	2012	July	August
565	1984	KEN	Rabai	Rabai	Kilifi	ETs	adults	adults	morphology	not stated	none	no	no	quinquefasciatus/pipiens, cinereus	not stated	mosquito ecology, culex	1980	1980	May	November
566	1984	KEN	Rabai, Kongowea	Rabai, Nyali	Kilifi, Mombasa	ETs, egg rafts, dippers	egg, larvae, pupae, adults	eggs, larvae, pupae, adults	not stated	not stated	none	yes	no	quinquefasciatus/pipiens, cinereus	not stated	mosquito control, immature	1980	1981	November	January
571	1970	KEN	Mombasa village, Withur	Nyando	Kisumu	HLC, dippers	larvae, adults	larvae, adults	morphology	not stated	none	no	no	quinquefasciatus/pipiens, poicilipes, annulioris, antennatus, univittatus	not stated	mosquito ecology, arboviruses, irrigation/rice	1969	1969	May	June
573	1969	TZA	Bagamoyo, Kiromo, Kerege, Bunju, Kibamba, Kibaha, Mlandizi, Mbala, Soga, Kazimzumbwi, Masaki, Masangania, Mboamaji, Kibada, Mkuranga, Mazomora, Lukanga	Ilala, Kinondoni, Temeke	Dar es Salaam	aspirators (resting)	larvae, adults	larvae, adults	morphology	not stated	none	no	no	quinquefasciatus/pipiens, tigripes, decens, duttoni, horridus, grahami, nebulosus	not stated	mosquito ecology, arboviruses	1968	1968	June	July
576	2019	TZA	Igumbiro, Kikwachu, Kilisa	Ulanga	Morogoro	CDC-LT, BGM	adults	adults	morphology, molecular	Edwards 1941, Gillies & Coetzee 1987	anopheles only	no	yes		0.27	insecticides	2018	2018	March	July
582	2016	KEN	Naivasha	Naivasha	Nakuru	ET-Cow, ET-Sheep, ET-Goat	adults	adults	morphology	Edwards 1941, Gillies & DeMeillon 1968, Jupp 1996	none	no	no	quinquefasciatus/pipiens, vansomereni, univittatus, zombaensis, terzii, theileri, poicilipes, annulioris, rubinotus, ethiopicus, tigripes	0.516	mosquito ecology, bloodmeal, RVFV, arboviruses	2015	2015	June	November
583	2012	KEN	Sangailu, Kotile, Nígambo, Salabani, Bogoria, Sirata	Ijara, Marigat	Garissa, Baringo	LED-CDC, CDC-LT	adults	adults	morphology	not stated	none	no	no	quinquefasciatus/pipiens	not stated	trapping methods, RVFV, arboviruses	2010	2011	December	September
585	2016	TZA	Muheza	Muheza	Tanga	CDC-GT, MQT, SO	adults	adults	morphology	Edwards 1941, Jupp 1996	none	no	no	quinquefasciatus/pipiens, cinereus, nebulosus, duttoni, decens, horridus	not stated	trapping methods, culex, aedes	not stated	not stated	not stated	not stated
587	1972	TZA	Solulu, Sanje, Kiberege, Kisawasawa, Kidatu, Naliahe, Mangula, Lukamanga, Mechenga, Ifakara,Mkula, Mitalula	Kilombero	Morogoro	plant axils, tree holes, bamboo pots, CP, buckets, tins, drums	eggs, larvae	adults	morphology	not stated	none	no	no	nebulosus, cinereus, duttoni, tigripes	not stated	aedes, immature	1970	1970	April	May
588	2010	TZA	Zeneti	Muheza	Tanga	VTT, aspirator (dead)	adults	adults	morphology	not stated	none	yes	no	quinquefasciatus/pipiens	not stated	insecticides, anopheles, culex	2008	2008	July	October
589	2007	KEN	Lake Naivasha	Naivasha	Nakuru	CDC-LT	adults	adults	not stated	not stated	none	no	no	zombaensis, quinquefasciatus/pipiens	not stated	arboviruses, vector competence	2006	2006	June	June
593	2019	KEN	Taita Hills	Wundanyi	Taita-Taveta	Prokopack-aspirator, CDC-LT, 1L dippers, fine meshed aquarium net, turkey baster	eggs, larvae, pupae, adults	not stated	morphology	Service 1991, Huang 2001, Huang 2004	none	no	yes		0.83	mosquito ecology, modelling	2016	2016	January	March
597	2011	KEN	Lwanda	Luanda	Vihiga	MMX	adults	adults	morphology, molecular	not stated	anopheles only	no	yes		0.45	trapping methods, attractants	2008	2009	December	July
599	2017	KEN	not stated	not stated	not stated	CDC-LT	adults	not stated	not stated	not stated	none	no	yes		not stated	arboviruses	2009	2011	not stated	not stated
600	1988	KEN	Mbita, Rusinga, Ahero	Mbita, Nyando	Homa Bay, Kisumu	dippers	larvae	larvae	morphology	Hopkins 1952, Gillies & DeMeillon 1968	none	no	no	quinquefasciatus/pipiens, univittatus, tigripes, ethiopicus, poicilipes	not stated	helminth disease	not stated	not stated	not stated	not stated
603	2022	KEN	Ahero	Nyando	Kisumu	not stated	larvae	larvae	not stated	not stated	none	no	no	quinquefasciatus/pipiens	not stated	larvicides	not stated	not stated	not stated	not stated
609	1971	TZA	Kizerui, Bumba, Kisiwani, Kibango, Kadando, Kabura, Kalimawe	Same	Kilimanjaro	PSC, aspirators (resting)	adults	adults	not stated	not stated	none	no	no	quinquefasciatus/pipiens, antennatus, univittatus	not stated	mosquito ecology, insecticides, bloodmeal	1968	1968	May	August
610	1971	TZA	Muheza, Gonja	Muheza, Same	Tanga, Kilimanjaro	PSC	adults	adults	not stated	not stated	none	no	no	quinquefasciatus/pipiens	not stated	helminth disease	1968	1970	November	June
613	1984	KEN	Mambrui, Jaribuni, Lamu	Magarini, Ganze, Lamu West	Kilifi, Lamu	HLC	adults	adults	morphology	not stated	none	no	no	quinquefasciatus/pipiens	not stated	helminth disease	1973	1979	May	July
614	1977	KEN	Mambrui, Jaribuni	Magarini, Ganze	Kilifi	HLC	adults	adults	morphology	not stated	none	no	no	quinquefasciatus/pipiens, sitiens, simpsoni	0.237	helminth disease	1973	1975	May	January
620	2016	KEN	Ahero, Nyalenda	Nyando	Kisumu	CDC-LT	adults	adults	not stated	not stated	none	no	no	bitaeniorhynchus, poicilipes, quinquefasciatus/pipiens, rubinotus, univittatus, vansomereni, zombaensis	0.553	biocontrol	2009	2009	June	July

## Sheet: MorphKey
splitKeys	culex_key
Gillies & Coetzee 1987	no
Edwards 1941	yes
Jupp 1996	yes
Huang 2004	no
Gillies & DeMeillon 1968	no
Gillet 1972	yes
Highton 1983	yes
Hopkins 1952	yes
van Someren 1949	no
Huang 1985	no
Harbach 1988	yes
Huang 1981	no
Coetzee 2020	no
Service 1990	no
Reinert 1999	no
Rueda 2004	no
CDC key	yes
Mattingly 1971	yes
Tyson 1970	no
Stolk et al 2005	no
Wallace 2012	yes
Azari-Hamidian & Harbach 2009	yes
Snell 2005	yes
Farajollahi & Price 2013	no
Huang 2001	no
Darsie & Ward 1981	yes
Reinert 2004	no
Hopkins 1936	yes
Harbach 1985	yes
Huang 2002	no
Jupp 1971	yes
Jupp 1976	no
WRBU 2020	yes
Jupp 1986	yes
Service 1991	no

## Sheet: References
Study_ID	Authors	Article Title	Source Title	Volume	Issue	Start Page	End Page	DOI	Publication Date	Publication Year
3	Abong'o, Bernard; Gimnig, John E.; Longman, Bradley; Odongo, Tobias; Wekesa, Celestine; Webwile, Amos; Oloo, Benjamin; Nduta, Mercy; Muchoki, Margaret; Omoke, Diana; Wacira, Daniel; Opondo, Kevin; Ochomo, Eric; Munga, Stephen; Donnelly, Martin J.; Oxborough, Richard M.	Comparison Of Four Outdoor Mosquito Trapping Methods As Potential Replacements For Human Landing Catches In Western Kenya	Parasites & Vectors	14	1			10.1186/s13071-021-04794-3	JUN 12 2021	2021
4	Abong'o, Bernard; Gimnig, John E.; Omoke, Diana; Ochomo, Eric; Walker, Edward D.	Screening Eaves Of Houses Reduces Indoor Mosquito Density In Rural, Western Kenya	Malaria Journal	21	1			10.1186/s12936-022-04397-y	DEC 9 2022	2022
5	Ajamma, Yvonne Ukamaka; Onchuru, Thomas Ogao; Ouso, Daniel O.; Omondi, David; Masiga, Daniel K.; Villinger, Jandouwe	Vertical Transmission Of Naturally Occurring Bunyamwera And Insect-Specific Flavivirus Infections In Mosquitoes From Islands And Mainland Shores Of Lakes Victoria And Baringo In Kenya	Plos Neglected Tropical Diseases	12	11			10.1371/journal.pntd.0006949	NOV 2018	2018
6	Ajamma, Yvonne Ukamaka; Villinger, Jandouwe; Omondi, David; Salifu, Daisy; Onchuru, Thomas Ogao; Njoroge, Laban; Muigai, Anne W. T.; Masiga, Daniel K.	Composition And Genetic Diversity Of Mosquitoes (Diptera: Culicidae) On Islands And Mainland Shores Of Kenya's Lakes Victoria And Baringo	Journal Of Medical Entomology	53	6	1348	1363	10.1093/jme/tjw102	NOV 2016	2016
10	Angarita-Jaimes, N. C.; Parker, J. E. A.; Abe, M.; Mashauri, F.; Martine, J.; Towers, C. E.; Mccall, P. J.; Towers, D. P.	A Novel Video-Tracking System To Quantify The Behaviour Of Nocturnal Mosquitoes Attacking Human Hosts In The Field	Journal Of The Royal Society Interface	13	117			10.1098/rsif.2015.0974	APR 1 2016	2016
15	Arum, Samwel O.; Weldon, Christopher W.; Orindi, Benedict; Tigoi, Caroline; Musili, Francis; Landmann, Tobias; Tchouassi, David P.; Affognon, Hippolyte D.; Sang, Rosemary	Plant Resting Site Preferences And Parity Rates Among The Vectors Of Rift Valley Fever In Northeastern Kenya	Parasites & Vectors	9				10.1186/s13071-016-1601-7	MAY 31 2016	2016
17	Asimeng, E. J.; Mutinga, M. J.	Field Evaluation Of Tilapia Zilli (Gervais) As A Biological Control Agent For Mosquito Control	Biological Control	2	4	317	320	10.1016/1049-9644(92)90025-9	DEC 1992	1992
19	Asimeng, Ej; Mutinga, Mj	Effect Of Rice Husbandry On Mosquito Breeding At Mwea Rice Irrigation Scheme With Reference To Biocontrol Strategies	Journal Of The American Mosquito Control Association	9	1	17	22		MAR 1993	1993
20	Asimeng, Ej; Mutinga, Mj	Isolation Of Mosquito-Toxic Bacteria From Mosquito-Breeding Sites In Kenya	Journal Of The American Mosquito Control Association	8	1	86	88		MAR 1992	1992
22	Atieli, Harrysone E; Zhou, Guofa; Zhong, Daibin; Wang, Xiaoming; Lee, Ming-Chieh; Yaro, Alpha S; Diallo, Moussa; Githure, John; Kazura, James; Lehmann, Tovi; Yan, Guiyun	Wind-Assisted High-Altitude Dispersal Of Mosquitoes And Other Insects In East Africa.	Journal Of Medical Entomology					10.1093/jme/tjad033	2023-Apr-24	2023
23	Atoni, Evans; Wang, Yujuan; Karungu, Samuel; Waruhiu, Cecilia; Zohaib, Ali; Obanda, Vincent; Agwanda, Bernard; Mutua, Morris; Xia, Han; Yuan, Zhiming	Metagenomic Virome Analysis Of Culex Mosquitoes From Kenya And China	Viruses-Basel	10	1			10.3390/v10010030	JAN 2018	2018
31	Bartilol, Brian; Omuoyo, Donwilliams; Karisa, Jonathan; Ominde, Kelly; Mbogo, Charles; Mwangangi, Joseph; Maia, Marta; Rono, Martin Kibet	Vectorial Capacity And TEP1 Genotypes Of Anopheles Gambiae Sensu Lato Mosquitoes On The Kenyan Coast	Parasites & Vectors	15	1			10.1186/s13071-022-05491-5	DEC 1 2022	2022
32	Batista, Elis P. A.; Ngowo, Halfan; Opiyo, Mercy; Shubis, Gasper K.; Meza, Felician C.; Siria, Doreen J.; Eiras, Alvaro E.; Okumu, Fredros O.	Field Evaluation Of The BG-Malaria Trap For Monitoring Malaria Vectors In Rural Tanzanian Villages	Plos One	13	10			10.1371/journal.pone.0205358	OCT 8 2018	2018
33	Beier, Jc; Odago, Wo; Onyango, Fk; Asiago, Cm; Koech, Dk; Roberts, Cr	Relative Abundance And Blood Feeding-Behavior Of Nocturnally Active Culicine Mosquitos In Western Kenya	Journal Of The American Mosquito Control Association	6	2	207	212		JUN 1990	1990
39	Bett, Bernard; Said, Mohammed Y.; Sang, Rosemary; Bukachi, Salome; Wanyoike, Salome; Kifugo, Shem C.; Otieno, Fredrick; Ontiri, Enoch; Njeru, Ian; Lindahl, Johanna; Grace, Delia	Effects Of Flood Irrigation On The Risk Of Selected Zoonotic Pathogens In An Arid And Semi-Arid Area In The Eastern Kenya	Plos One	12	5			10.1371/journal.pone.0172626	MAY 31 2017	2017
43	Bogh, C; Pedersen, Em; Mukoko, Da; Ouma, Jh	Permethrin-Impregnated Bednet Effects On Resting And Feeding Behaviour Of Lymphatic Filariasis Vector Mosquitoes In Kenya	Medical And Veterinary Entomology	12	1	52	59	10.1046/j.1365-2915.1998.00091.x	JAN 1998	1998
51	Braimah, Nafisah; Drakeley, Chris; Kweka, Eliningaya; Mosha, Frank; Helinski, Michelle; Pates, Helen; Maxwell, Caroline; Massawe, Thedy; Kenward, Michael G.; Curtis, Chris	Tests Of Bednet Traps (Mbita Traps) For Monitoring Mosquito Populations And Time Of Biting In Tanzania And Possible Impact Of Prolonged Insecticide Treated Net Use	International Journal Of Tropical Insect Science	25	3	208	213	10.1079/IJT200576	SEP 2005	2005
62	Bukhari, Tullu; Takken, Willem; Githeko, Andrew K.; Koenraadt, Constantianus J. M.	Efficacy Of Aquatain, A Monomolecular Film, For The Control Of Malaria Vectors In Rice Paddies	Plos One	6	6			10.1371/journal.pone.0021713	JUN 29 2011	2011
64	Bushrod, Fm	Studies On Filariasis Transmission In Kwale, A Tanzanian Coastal Village, And The Results Of Mosquito-Control Measures	Annals Of Tropical Medicine And Parasitology	73	3	277	285	10.1080/00034983.1979.11687257	1979	1979
65	Bushrod, Fm	Autogeny In East-African Culex-Pipiens-Quinquefasciatus-(= Fatigans)	Transactions Of The Royal Society Of Tropical Medicine And Hygiene	72	3	323	324	10.1016/0035-9203(78)90224-9	1978	1978
70	Castro, Marcia C.; Kanamori, Shogo; Kannady, Khadija; Mkude, Sisbert; Killeen, Gerry F.; Fillinger, Ulrike	The Importance Of Drains For The Larval Development Of Lymphatic Filariasis And Malaria Vectors In Dar Es Salaam, United Republic Of Tanzania.	Plos Neglected Tropical Diseases	4	5	1	12		May 2010	2010
71	Chaki, Prosper P.; Mlacha, Yeromin; Msellemu, Daniel; Muhili, Athuman; Malishee, Alpha D.; Mtema, Zacharia J.; Kiware, Samson S.; Zhou, Ying; Lobo, Neil F.; Russell, Tanya L.; Dongus, Stefan; Govella, Nicodem J.; Killeen, Gerry F.	An Affordable, Quality-Assured Community-Based System For High-Resolution Entomological Surveillance Of Vector Mosquitoes That Reflects Human Malaria Infection Risk Patterns	Malaria Journal	11				10.1186/1475-2875-11-172	MAY 24 2012	2012
74	Chandler, Ja; Boreham, Pfl; Highton, Rb; Hill, Mn	Study Of Host Selection Patterns Of Mosquitos Of Kisumu Area Of Kenya	Transactions Of The Royal Society Of Tropical Medicine And Hygiene	69	4	415	425	10.1016/0035-9203(75)90200-X	1975	1975
75	Chandler, Ja; Highton, Rb	Succession Of Mosquito Species (Diptera, Culicidae) In Rice Fields In Kisumu Area Of Kenya, And Their Possible Control	Bulletin Of Entomological Research	65	2	295	&	10.1017/S0007485300005988	1975	1975
76	Chandler, Ja; Highton, Rb; Boreham, Pfl	Studies On Some Ornithophilic Mosquitos (Diptera, Culicidae) Of Kano Plain, Kenya	Bulletin Of Entomological Research	66	1	133	143	10.1017/S0007485300006556	1976	1976
77	Chandler, Ja; Highton, Rb; Hill, Mn	Mosquitos Of Kano Plain, Kenya .2. Results Of Outdoor Collections In Irrigated And Nonirrigated Areas Using Human And Animal Bait And Light Traps	Journal Of Medical Entomology	13	2	202	207	10.1093/jmedent/13.2.202	1976	1976
78	Chandler, Ja; Highton, Rb; Hill, Mn	Mosquitos Of Kano Plain, Kenya .1. Results Of Indoor Collections In Irrigated And Nonirrigated Areas Using Human Bait And Light Traps	Journal Of Medical Entomology	12	5	504	510	10.1093/jmedent/12.5.504	1975	1975
80	Chandler, Ja; Parsons, J; Boreham, Pfl; Gill, Gs	Seasonal-Variations In Proportions Of Mosquitos Feeding On Mammals And Birds At A Heronry In Western Kenya	Journal Of Medical Entomology	14	2	233	240	10.1093/jmedent/14.2.233	1977	1977
82	Charlwood, Jd	The Control Of Culex-Quinquefasciatus Breeding In Septic Tanks Using Expanded Polystyrene Beads In Southern Tanzania	Transactions Of The Royal Society Of Tropical Medicine And Hygiene	88	4	380	380	10.1016/0035-9203(94)90390-5	JUL-AUG 1994	1994
83	Charlwood, Jd; Billingsley, Pf; Hoc, Tq	Mosquito-Mediated Attraction Of Female European But Not African Mosquitos To Hosts	Annals Of Tropical Medicine And Parasitology	89	3	327	329	10.1080/00034983.1995.11812962	JUN 1995	1995
84	Chavasse, Dc; Lines, Jd; Ichimori, K	The Relationship Between Mosquito Density And Mosquito Coil Sales In Dar Es Salaam	Transactions Of The Royal Society Of Tropical Medicine And Hygiene	90	5	493	493	10.1016/S0035-9203(96)90291-6	SEP-OCT 1996	1996
85	Chavasse, Dc; Lines, Jd; Ichimori, K; Majala, Ar; Minjas, Jn; Marijani, J	Mosquito-Control In Dar-Es-Salaam .2. Impact Of Expanded Polystyrene Beads And Pyriproxyfen Treatment Of Breeding Sites On Culex-Quinquefasciatus Densities	Medical And Veterinary Entomology	9	2	147	154	10.1111/j.1365-2915.1995.tb00171.x	APR 1995	1995
91	Chiuya, Tatenda; Masiga, Daniel K.; Falzon, Laura C.; Bastos, Armanda D. S.; Fevre, Eric M.; Villinger, Jandouwe	A Survey Of Mosquito-Borne And Insect-Specific Viruses In Hospitals And Livestock Markets In Western Kenya	Plos One	16	5			10.1371/journal.pone.0252369	MAY 28 2021	2021
95	Copeland, Rs; De Meyer, M; Rotheray, Ge	First Record Of Phytotelmata And Aquatic Insects From The Cycadales, With A Description Of The Puparium Of Senaspis Haemorrhoa Gerstaecker (Diptera : Syrphidae)	African Entomology	7	1	157	160		MAR 1999	1999
96	Corbet, P S; Williams, M C; Gillett, J D	O'Nyong-Nyong Fever: An Epidemic Virus Disease In East Africa. IV. Vector Studies At Epidemic Sites.	Transactions Of The Royal Society Of Tropical Medicine And Hygiene	55		463	80	10.1016/0035-9203(61)90095-5	1961-Sep	1961
97	Crabtree, Mary; Sang, Rosemary; Lutomiah, Joel; Richardson, Jason; Miller, Barry	Arbovirus Surveillance Of Mosquitoes Collected At Sites Of Active Rift Valley Fever Virus Transmission: Kenya, 2006-2007	Journal Of Medical Entomology	46	4	961	964	10.1603/033.046.0431	JUL 2009	2009
102	Curtis, Cf	Insect Traps For Pit Latrines	Mosquito News	40	4	626	628		1980	1980
104	Curtis, Cf; Hawkins, Pm	Entomological Studies Of On-Site Sanitation Systems In Botswana And Tanzania	Transactions Of The Royal Society Of Tropical Medicine And Hygiene	76	1	99	108	10.1016/0035-9203(82)90031-1	1982	1982
105	Curtis, Cf; Keto, A; Ramji, Bd; Iosson, I	Assessment Of The Impact Of Chlorpyrifos Resistance In Culex-Quinquefasciatus On A Control Scheme	Insect Science And Its Application	5	4	263	267	10.1017/S1742758400001545	1984	1984
107	Curtis, Cf; Lines, Jd; Ijumba, J; Callaghan, A; Hill, N; Karimzad, Ma	The Relative Efficacy Of Repellents Against Mosquito Vectors Of Disease	Medical And Veterinary Entomology	1	2	109	119	10.1111/j.1365-2915.1987.tb00331.x	APR 1987	1987
110	Curtis, Cf; Myamba, J; Wilkes, Tj	Comparison Of Different Insecticides And Fabrics For Anti-Mosquito Bednets And Curtains	Medical And Veterinary Entomology	10	1	1	11	10.1111/j.1365-2915.1996.tb00075.x	JAN 1996	1996
117	Davidson, G	Experiments On The Use Of DDT, BHC And Dieldrin Against Adult Mosquitoes At Taveta, Kenya.	Nature	170	4330	702	3	10.1038/170702a0	1952-Oct-25	1952
124	Debrah, Isaiah; Afrane, Yaw A.; Amoah, Linda E.; Ochwedo, Kevin O.; Mukabana, Wolfgang R.; Zhong, Daibin; Zhou, Guofa; Lee, Ming-Chieh; Onyango, Shirley A.; Magomere, Edwin O.; Atieli, Harrysone; Githeko, Andrew K.; Yan, Guiyun	Larval Ecology And Bionomics Of Anopheles Funestus In Highland And Lowland Sites In Western Kenya	Plos One	16	10			10.1371/journal.pone.0255321	OCT 11 2021	2021
126	Degefa, Teshome; Yewhalaw, Delenasaw; Zhou, Guofa; Lee, Ming-Chieh; Atieli, Harrysone; Githeko, Andrew K.; Yan, Guiyun	Evaluation Of The Performance Of New Sticky Pots For Outdoor Resting Malaria Vector Surveillance In Western Kenya	Parasites & Vectors	12				10.1186/s13071-019-3535-3	MAY 31 2019	2019
128	Derua, Yahya A; Tungu, Patrick K; Malima, Robert C; Mwingira, Victor; Kimambo, Aza G; Batengana, Bernard M; Machafuko, Pendael; Sambu, Edward Z; Mgaya, Yunus D; Kisinza, Wiliam N	Laboratory And Semi-Field Evaluation Of The Efficacy Of Bacillus Thuringiensis Var. Israelensis (Bactivec) And Bacillus Sphaericus (Griselesf) For Control Of Mosquito Vectors In Northeastern Tanzania.	Current Research In Parasitology & Vector-Borne Diseases	2		100089	100089	10.1016/j.crpvbd.2022.100089	2022	2022
131	Derua, Yahya A.; Rumisha, Susan F.; Batengana, Bernard M.; Max, Demetrius A.; Stanley, Grades; Kisinza, William N.; Mboera, Leonard E. G.	Lymphatic Filariasis Transmission On Mafia Islands, Tanzania: Evidence From Xenomonitoring In Mosquito Vectors	Plos Neglected Tropical Diseases	11	10			10.1371/journal.pntd.0005938	OCT 2017	2017
134	Dida, Gabriel O.; Anyona, Douglas N.; Abuom, Paul O.; Akoko, Daniel; Adoka, Samson O.; Matano, Ally-Said; Owuor, Philip O.; Ouma, Collins	Spatial Distribution And Habitat Characterization Of Mosquito Species During The Dry Season Along The Mara River And Its Tributaries, In Kenya And Tanzania	Infectious Diseases Of Poverty	7				10.1186/s40249-017-0385-0	JAN 18 2018	2018
135	Dida, Gabriel O.; Gelder, Frank B.; Anyona, Douglas N.; Abuom, Paul O.; Onyuka, Jackson O.; Matano, Ally-Said; Adoka, Samson O.; Kanangire, Canisius K.; Owuor, Philip O.; Ouma, Collins; Ofulla, Ayub V. O.	Presence And Distribution Of Mosquito Larvae Predators And Factors Influencing Their Abundance Along The Mara River, Kenya And Tanzania	Springerplus	4				10.1186/s40064-015-0905-y	MAR 20 2015	2015
141	Eastwood, Gillian; Sang, Rosemary C.; Lutomiah, Joel; Tunge, Philip; Weaver, Scott C.	Sylvatic Mosquito Diversity In Kenya-Considering Enzootic Ecology Of Arboviruses In An Era Of Deforestation	Insects	11	6			10.3390/insects11060342	JUN 2020	2020
143	Emidi, Basiliana; Kisinza, William N.; Mmbando, Bruno P.; Malima, Robert; Mosha, Franklin W.	Effect Of Physicochemical Parameters On Anopheles And Culex Mosquito Larvae Abundance In Different Breeding Sites In A Rural Setting Of Muheza, Tanzania	Parasites & Vectors	10				10.1186/s13071-017-2238-x	JUN 24 2017	2017
150	Fillinger, U; Knols, Bgj; Becker, N	Efficacy And Efficiency Of New Bacillus Thuringiensis Var. Israelensis And Bacillus Sphaericus Formulations Against Afrotropical Anophelines In Western Kenya	Tropical Medicine & International Health	8	1	37	47	10.1046/j.1365-3156.2003.00979.x	JAN 2003	2003
159	Garnham, P C C	Acrodendrophilic Mosquitos Of The Langata Forest, Kenya.	Bulletin Of Entomological Research	39	Part 4	489	489	10.1017/S0007485300022586	1949-Mar	1949
160	Garnham, P C C; Harper, J O; Highton, R B	The Mosquitos Of The Kaimosi Forest, Kenya Colony, With Special Reference To Yellow Fever.	Bulletin Of Entomological Research	36		473	96	10.1017/S000748530002410X	1946-Feb	1946
163	Geissbuehler, Yvonne; Kannady, Khadija; Chaki, Prosper Pius; Emidi, Basiliana; Govella, Nicodem James; Mayagaya, Valeliana; Kiama, Michael; Mtasiwa, Deo; Mshinda, Hassan; Lindsay, Steven William; Tanner, Marcel; Fillinger, Ulrike; De Castro, Marcia Caldas; Killeen, Gerry Francis	Microbial Larvicide Application By A Large-Scale, Community-Based Program Reduces Malaria Infection Prevalence In Urban Dar Es Salaam, Tanzania	Plos One	4	3			10.1371/journal.pone.0005107	MAR 31 2009	2009
164	Gilbreath, Thomas M., Iii; Kweka, Eliningaya J.; Afrane, Yaw A.; Githeko, Andrew K.; Yan, Guiyun	Evaluating Larval Mosquito Resource Partitioning In Western Kenya Using Stable Isotopes Of Carbon And Nitrogen	Parasites & Vectors	6				10.1186/1756-3305-6-353	DEC 12 2013	2013
165	Gillies, M T	Observations On Nulliparous And Parous Rates In Some Common East African Mosquitoes.	Annals Of Tropical Medicine And Parasitology	57		435	42	10.1080/00034983.1963.11686197	1963-Dec	1963
167	Githu, Victoria; Baravuga, Maneno E.; Mbarawa, Asiya; Msuya, Hajirani M.; Mlacha, Yeromin P.; Chaki, Prosper P.; Kiware, Samson; Mirzai, Nosrat; Ferguson, Heather M.; Govella, Nicodem J.	Comparative Evaluation Of Different Versions Of Exposure-Free Mosquito Electrocuting Traps And Barrier Screen Trap For Monitoring Outdoor Densities And Biting Time Phenotypes By Malaria And Filariasis Vectors In Tanzania	Parasites & Vectors	15	1			10.1186/s13071-022-05549-4	NOV 11 2022	2022
168	Goiny, H H; Heisch, R B; Ikata, M	A New Vector Of Filariasis In East Africa.	Transactions Of The Royal Society Of Tropical Medicine And Hygiene	50	4	421	2	10.1016/0035-9203(56)90052-9	1956-Jul	1956
171	Govella, Nicodem J.; Chaki, Prosper P.; Mpangile, John M.; Killeen, Gerry F.	Monitoring Mosquitoes In Urban Dar Es Salaam: Evaluation Of Resting Boxes, Window Exit Traps, CDC Light Traps, Ifakara Tent Traps And Human Landing Catches	Parasites & Vectors	4				10.1186/1756-3305-4-40	MAR 21 2011	2011
172	Govella, Nicodem J.; Maliti, Deodatus F.; Mlwale, Amos T.; Masallu, John P.; Mirzai, Nosrat; Johnson, Paul C. D.; Ferguson, Heather M.; Killeen, Gerry F.	An Improved Mosquito Electrocuting Trap That Safely Reproduces Epidemiologically Relevant Metrics Of Mosquito Human-Feeding Behaviours As Determined By Human Landing Catch	Malaria Journal	15				10.1186/s12936-016-1513-1	SEP 13 2016	2016
173	Govella, Nicodem J.; Ogoma, Sheila B.; Paliga, John; Chaki, Prosper P.; Killeen, Gerry	Impregnating Hessian Strips With The Volatile Pyrethroid Transfluthrin Prevents Outdoor Exposure To Vectors Of Malaria And Lymphatic Filariasis In Urban Dar Es Salaam, Tanzania	Parasites & Vectors	8				10.1186/s13071-015-0937-8	JUN 12 2015	2015
174	Govella, Nicodem; Moore, Jason D.; Killeen, Gerry F.	An Exposure-Free Tool For Monitoring Adult Malaria Mosquito Populations	American Journal Of Tropical Medicine And Hygiene	83	3	596	600	10.4269/ajtmh.2010.09-0682	SEP 2010	2010
181	Harris, Caroline; Kihonda, Japhet; Lwetoijera, Dickson; Dongus, Stefan; Devine, Gregor; Majambere, Silas	A Simple And Efficient Tool For Trapping Gravid Anopheles At Breeding Sites	Parasites & Vectors	4				10.1186/1756-3305-4-125	JUL 2 2011	2011
189	Henderson, Be; Metselaar, D; Kirya, Gb; Timms, Gl	Investigations Into Yellow Fever Virus And Other Arboviruses In Northern Regions Of Kenya	Bulletin Of The World Health Organization	42	5	787	+		1970	1970
193	Hoc, Tq; Wilkes, Tj	The Ovariole Structure Of Anopheles-Gambiae (Diptera, Culicidae) And Its Use In Determining Physiological Age	Bulletin Of Entomological Research	85	1	59	69	10.1017/S0007485300052020	MAR 1995	1995
200	Hudson, Je	Assessment Of Methoxy-Ddt As A Residual Spray Against Mosquitoes In Verandah-Trap Huts At Magugu, Tanzania	Bulletin Of Entomological Research	60	4	615	&	10.1017/S000748530004236X	1971	1971
201	Hudson, Je	Trials Of Residual Sprays Of Mobam And Carbaryl Against Mosquitoes In Verandah-Trap Huts At Taveta, Kenya	Bulletin Of Entomological Research	61	2	267	&	10.1017/S0007485300057783	1971	1971
203	Hudson, Je; Obudho, Wo	Residual Toxicity Of 6 Insecticides To Mosquitos In Window Trap Huts At Magugu, Tanzania, And At Taveta, Kenya	Mosquito News	32	1	37	&		1972	1972
204	Ijumba, Jn; Mosha, Fw; Lindsay, Sw	Malaria Transmission Risk Variations Derived From Different Agricultural Practices In An Irrigated Area Of Northern Tanzania	Medical And Veterinary Entomology	16	1	28	38	10.1046/j.0269-283x.2002.00337.x	MAR 2002	2002
205	Imbahale, Susan S.; Githeko, Andrew; Mukabana, Wolfgang R.; Takken, Willem	Integrated Mosquito Larval Source Management Reduces Larval Numbers In Two Highland Villages In Western Kenya	Bmc Public Health	12				10.1186/1471-2458-12-362	MAY 18 2012	2012
206	Imbahale, Susan S.; Mukabana, Wolfgang R.	Efficacy Of Neem Chippings For Mosquito Larval Control Under Field Conditions	Bmc Ecology	15				10.1186/s12898-015-0041-0	MAR 8 2015	2015
207	Imbahale, Susan S.; Mweresa, Collins K.; Takken, Willem; Mukabana, Wolfgang R.	Development Of Environmental Tools For Anopheline Larval Control	Parasites & Vectors	4				10.1186/1756-3305-4-130	JUL 6 2011	2011
208	Impoinvil, Daniel E.; Mbogo, Charles M.; Keating, Joseph; Beier, John C.	The Role Of Unused Swimming Pools As A Habitat For Anopheles Immature Stages In Urban Malindi, Kenya	Journal Of The American Mosquito Control Association	24	3	457	459	10.2987/5739.1	SEP 2008	2008
211	Irish, S. R.; Batengana, B. M.; Eiras, A. E.; Cameron, M. M.	Evaluation Of The Atraedes (Tm) Lure For Collection Of Culex Quinquefasciatus In Gravid Traps	Journal Of The American Mosquito Control Association	31	1	107	109	10.2987/14-6420R.1	MAR 2015	2015
212	Irish, S. R.; Moore, S. J.; Bruce, J.; Birkett, M. A.; Cameron, M. M.	Evaluation Of A Nonanal-Trimethylamine Lure For Collection Of Culex Quinquefasciatus (Diptera: Culicidae) In Gravid Traps	Journal Of Medical Entomology	50	3	619	623	10.1603/ME12229	MAY 2013	2013
213	Irish, S. R.; Moore, S. J.; Bruce, J.; Cameron, M. M.	Preliminary Evaluation Of A Nonanal Lure For Collection Of Gravid Culex Quinquefasciatus	Journal Of The American Mosquito Control Association	30	1	37	41	10.2987/13-6349.1	MAR 2014	2014
214	Irish, S. R.; Moore, S. J.; Bruce, J.; Cameron, M. M.	Effect Of The Volume Of Organic Infusion Used In Gravid Traps For Collecting Culex Quinquefasciatus (Diptera: Culicidae)	Journal Of Medical Entomology	49	5	1118	1123	10.1603/ME12027	SEP 2012	2012
215	Irish, Seth R.; Moore, Sarah J.; Derua, Yahya A.; Bruce, Jane; Cameron, Mary M.	Evaluation Of Gravid Traps For The Collection Of Culex Quinquefasciatus, A Vector Of Lymphatic Filariasis In Tanzania	Transactions Of The Royal Society Of Tropical Medicine And Hygiene	107	1	15	22	10.1093/trstmh/trs001	JAN 2013	2013
216	Irish, Seth R.; Stevens, William M. B.; Derua, Yahya A.; Walker, Thomas; Cameron, Mary M.	Comparison Of Methods For Xenomonitoring In Vectors Of Lymphatic Filariasis In Northeastern Tanzania	American Journal Of Tropical Medicine And Hygiene	93	5	983	989	10.4269/ajtmh.15-0234	NOV 2015	2015
218	Iwashita, Hanako; Higa, Yukiko; Futami, Kyoko; Lutiali, Peter A.; Njenga, Sammy M.; Nabeshima, Takeshi; Minakawa, Noboru	Mosquito Arbovirus Survey In Selected Areas Of Kenya: Detection Of Insect-Specific Virus	Tropical Medicine And Health	46				10.1186/s41182-018-0095-8	JUN 4 2018	2018
219	Jacob, Benjamin G; Shililu, Josephat; Muturi, Ephantus J; Mwangangi, Joseph M; Muriu, Simon M; Funes, Jose; Githure, John; Regens, James L; Novak, Robert J	Spatially Targeting Culex Quinquefasciatus Aquatic Habitats On Modified Land Cover For Implementing An Integrated Vector Management (IVM) Program In Three Villages Within The Mwea Rice Scheme, Kenya.	International Journal Of Health Geographics	5		18	18	10.1186/1476-072X-5-18	2006 May 09	2006
220	Jansson, Samuel; Malmqvist, Elin; Mlacha, Yeromin; Ignell, Rickard; Okumu, Fredros; Killeen, Gerry; Kirkeby, Carsten; Brydegaard, Mikkel	Real-Time Dispersal Of Malaria Vectors In Rural Africa Monitored With Lidar	Plos One	16	3			10.1371/journal.pone.0247803	MAR 4 2021	2021
221	Johnson, Bk; Shockley, P; Chanas, Ac; Squires, Ej; Gardner, P; Wallace, C; Simpson, Dih; Bowen, Etw; Platt, Gs; Way, H; Chandler, Ja; Highton, Rb; Hill, Mn	Arbovirus Isolations From Mosquitos - Kano Plain, Kenya	Transactions Of The Royal Society Of Tropical Medicine And Hygiene	71	6	518	521	10.1016/0035-9203(77)90147-X	1977	1977
223	Jones, Christopher M.; Machin, Camille; Mohammed, Khalfan; Majambere, Silas; Ali, Abdullah S.; Khatib, Bakari O.; Mcha, Juma; Ranson, Hilary; Kelly-Hope, Louise A.	Insecticide Resistance In Culex Quinquefasciatus From Zanzibar: Implications For Vector Control Programmes	Parasites & Vectors	5				10.1186/1756-3305-5-78	APR 21 2012	2012
224	Jones, Clarer; Ngasala, Billy; Derua, Yahya A.; Tarimo, Donath; Reimer, Lisa; Bockarie, Moses; Malecela, Mwelecele N.	Lymphatic Filariasis Transmission In Rufiji District, Southeastern Tanzania: Infection Status Of The Human Population And Mosquito Vectors After Twelve Rounds Of Mass Drug Administration	Parasites & Vectors	11				10.1186/s13071-018-3156-2	NOV 13 2018	2018
227	Kahamba, Najat Feruzi; Limwagu, Alex; Mapua, Salum; Ngowo, Halfan; Kaindoa, Emmanuel; Okumu, Fredros O.	Habitat Characterization And Insecticide Susceptibility Of Aedes Aegypti Mosquitoes In Ifakara Town And Surrounding Wards	American Journal Of Tropical Medicine And Hygiene	101		235	235		2019	2019
228	Kahindi, Samuel C.; Midega, Janet T.; Mwangangi, Joseph M.; Kibe, Lydiah W.; Nzovu, Joseph; Luethy, Peter; Githure, John; Mbogo, Charles M.	Efficacy Of Vectobac Dt And Culinexcombi Against Mosquito Larvae In Unused Swimming Pools In Malindi, Kenya	Journal Of The American Mosquito Control Association	24	4	538	542	10.2987/5734.1	DEC 2008	2008
229	Kaindoa, Emmanuel W.; Mkandawile, Gustav; Ligamba, Godfrey; Kelly-Hope, Louise A.; Okumu, Fredros O.	Correlations Between Household Occupancy And Malaria Vector Biting Risk In Rural Tanzanian Villages: Implications For High-Resolution Spatial Targeting Of Control Interventions	Malaria Journal	15				10.1186/s12936-016-1268-8	APR 12 2016	2016
230	Kampango, A.; Furu, P.; Sarath, D. L.; Haji, K. A.; Konradsen, F.; Schioler, K. L.; Alifrangis, M.; Weldon, C. W.; Saleh, F.	Targeted Elimination Of Species-Rich Larval Habitats Can Rapidly Collapse Arbovirus Vector Mosquito Populations At Hotel Compounds In Zanzibar	Medical And Veterinary Entomology	35	4	523	533	10.1111/mve.12525	DEC 2021	2021
231	Karisa, Jonathan; Muriu, Simon; Omuoyo, Donwilliams; Karia, Boniface; Ngari, Moses; Nyamwaya, Doris; Rono, Martin; Warimwe, George; Mwangangi, Joseph; Mbogo, Charles M.	Urban Ecology Of Arboviral Mosquito Vectors Along The Kenyan Coast	Journal Of Medical Entomology	58	1	428	438	10.1093/jme/tjaa136	JAN 2021	2021
233	Karuitha, Miriam; Bargul, Joel; Lutomiah, Joel; Muriu, Simon; Nzovu, Joseph; Sang, Rosemary; Mwangangi, Joseph; Mbogo, Charles	Larval Habitat Diversity And Mosquito Species Distribution Along The Coast Of Kenya.	Wellcome Open Research	4		175	175	10.12688/wellcomeopenres.15550.1	2019	2019
238	Kasili, Sichangi; Odemba, Nicholas; Ngere, Francis G.; Kamanza, John B.; Muema, Alexander M.; Kutima, Helen L.	Entomological Assessment Of The Potential For Malaria Transmission In Kibera Slum Of Nairobi, Kenya	Journal Of Vector Borne Diseases	46	4	273	279		DEC 2009	2009
239	Kasili, Sichangi; Oyieke, Florence; Wamae, C.; Mbogo, Charles	Seasonal Changes Of Infectivity Rates Of Bancroftian Filariasis Vectors In Coast Province, Kenya	Journal Of Vector Borne Diseases	46	3	219	224		SEP 2009	2009
240	Kasule, Fk	A Comparison Of The Life-History Components Of Aedes-Aegypti (L) And Culex-Quinquefasciatus Say (Diptera, Culicidae)	Insect Science And Its Application	7	2	143	147	10.1017/S1742758400008870	1986	1986
241	Katusi, Godfrey C.; Makayula, Samwely M.; Govella, Nicodem J.; Mnyone, Ladslaus L.; Hill, Sharon R.; Ignell, Rickard	Distance From Human Dwellings Differentially Affects The Efficacy Of A Synthetic Cattle Urine Odour Lure To Trap Malaria Vectors	Malaria Journal	22	1			10.1186/s12936-022-04437-7	JAN 6 2023	2023
242	Khamala, Cpm	Biting Flies Of Kano Plains, Kenya .2. Larval Habitats Of Common Mosquito Species (Dipt, Culicidae)	Bulletin Of Entomological Research	61	2	299	+	10.1017/S0007485300057825	1971	1971
245	Kibondo, Ummi Abdul; Odufuwa, Olukayode G.; Ngonyani, Saphina H.; Mpelepele, Ahmadi B.; Matanilla, Issaya; Ngonyani, Hassan; Makungwa, Noel O.; Mseka, Antony P.; Swai, Kyeba; Ntabaliba, Watson; Stutz, Susanne; Austin, James W.; Moore, Sarah Jane	Influence Of Testing Modality On Bioefficacy For The Evaluation Of Interceptor (R) G2 Mosquito Nets To Combat Malaria Mosquitoes In Tanzania	Parasites & Vectors	15	1			10.1186/s13071-022-05207-9	APR 11 2022	2022
246	Kigadye, Emmanuel S P; Nkwengulila, Gamba; Magesa, Stephen M; Abdulla, Salum	Spatial Variability In The Density, Distribution And Vectorial Capacity Of Anopheline Species In Rufiji District, South-Eastern Tanzania.	Tanzania Journal Of Health Research	13	4	112	8		2011-Oct	2011
251	Kinyatta, Nancy Mutanu; Ng'ang'a, Zipporah Wangui; Kamau, Luna; Kagai, Jim Mwaniki	Comparison Of Indoor Mosquito Collection Methods In The Assessment Of Lymphatic Filariasis Transmission Dynamics In Mosquito Vectors In Tana River County, Kenya.	The East African Health Research Journal	2	1	58	66	10.24248/EAHRJ-D-16-00401	2018	2018
253	Kitau, Jovin; Oxborough, Richard; Kaye, Angela; Chen-Hussey, Vanessa; Isaacs, Evelyn; Matowo, Johnson; Kaur, Harparkash; Magesa, Stephen M.; Mosha, Franklin; Rowland, Mark; Logan, James	Laboratory And Experimental Hut Evaluation Of A Long-Lasting Insecticide Treated Blanket For Protection Against Mosquitoes	Parasites & Vectors	7				10.1186/1756-3305-7-129	MAR 28 2014	2014
256	Knols, Bgj; Dejong, R; Takken, W	Differential Attractiveness Of Isolated Humans To Mosquitoes In Tanzania	Transactions Of The Royal Society Of Tropical Medicine And Hygiene	89	6	604	606	10.1016/0035-9203(95)90406-9	NOV-DEC 1995	1995
257	Knols, Bgj; Mboera, Leg; Takken, W	Electric Nets For Studying Odour-Mediated Host-Seeking Behaviour Of Mosquitoes	Medical And Veterinary Entomology	12	1	116	120	10.1046/j.1365-2915.1998.00087.x	JAN 1998	1998
261	Koka, Hellen; Lutomiah, Joel; Langat, Solomon; Koskei, Edith; Nyunja, Albert; Mutisya, James; Mulwa, Francis; Owaka, Samuel; Ofula, Victor; Konongoi, Samson; Eyase, Fredrick; Sang, Rosemary	Evidence Of Circulation Of Orthobunyaviruses In Diverse Mosquito Species In Kwale County, Kenya	Virology Journal	18	1			10.1186/s12985-021-01670-5	OCT 12 2021	2021
262	Kolstrup, N; Mcmahon, Je; Magayuka, Sa; Mosha, Fw; Bushrod, Fm; Bryan, Jh	Control Measures Against Bancroftian Filariasis In Coastal Villages In Tanzania	Annals Of Tropical Medicine And Parasitology	75	4	433	451	10.1080/00034983.1981.11687462	1981	1981
267	Kulkarni, Manisha A.; Malima, Robert; Mosha, Frank W.; Msangi, Shandala; Mrema, Ezra; Kabula, Bilali; Lawrence, Boniface; Kinung'hi, Safari; Swilla, John; Kisinza, William; Rau, Manfred E.; Miller, Jane E.; Schellenberg, Joanna Armstrong; Maxwell, Caroline; Rowland, Mark; Magesa, Stephen; Drakeley, Chris	Efficacy Of Pyrethroid-Treated Nets Against Malaria Vectors And Nuisance-Biting Mosquitoes In Tanzania In Areas With Long-Term Insecticide-Treated Net Use	Tropical Medicine & International Health	12	9	1061	1073	10.1111/j.1365-3156.2007.01883.x	SEP 2007	2007
268	Kumalija, Medard S.; Chilongola, Jaffu O.; Budodo, Rule M.; Horumpende, Pius G.; Mkumbaye, Sixbert, I; Vianney, John-Mary; Mwakapuja, Richard S.; Mmbaga, Blandina T.	Detection Of Rift Valley Fever Virus Inter-Epidemic Activity In Kilimanjaro Region, North Eastern Tanzania	Global Health Action	14	1			10.1080/16549716.2021.1957554	JAN 1 2021	2021
269	Kweka, E J; Mahande, A M; Nkya, W M M; Assenga, C; Lyatuu, E E; Nyale, E; Mosha, F W; Mwakalinga, S B; Temu, E A	Vector Species Composition And Malaria Infectivity Rates In Mkuzi, Muheza District, North-Eastern Tanzania.	Tanzania Journal Of Health Research	10	1	46	9		2008-Jan	2008
270	Kweka, Eliningaya J; Munga, Stephen; Mahande, Aneth M; Msangi, Shandala; Mazigo, Humphrey D; Adrias, Araceli Q; Matias, Jonathan R	Protective Efficacy Of Menthol Propylene Glycol Carbonate Compared To N, N-Diethyl-Methylbenzamide Against Mosquito Bites In Northern Tanzania.	Parasites & Vectors	5		189	189		2012 Sep 05	2012
273	Kweka, Eliningaya J.; Mahande, Aneth M.	Comparative Evaluation Of Four Mosquitoes Sampling Methods In Rice Irrigation Schemes Of Lower Moshi, Northern Tanzania	Malaria Journal	8				10.1186/1475-2875-8-149	JUL 6 2009	2009
275	Kweka, Eliningaya J.; Mosha, Franklin W.; Lowassa, Asanterabi; Mahande, Aneth M.; Mahande, Michael J.; Massenga, Charles P.; Tenu, Filemoni; Lyatuu, Ester E.; Mboya, Michael A.; Temu, Emmanuel A.	Longitudinal Evaluation Of Ocimum And Other Plants Effects On The Feeding Behavioral Response Of Mosquitoes (Diptera: Culicidae) In The Field In Tanzania.	Parasites & Vectors	1	42	1	8		22 October 2008	2008
277	Kweka, Eliningaya J.; Munga, Stephen; Himeidan, Yousif; Githeko, Andrew K.; Yan, Guyuin	Assessment Of Mosquito Larval Productivity Among Different Land Use Types For Targeted Malaria Vector Control In The Western Kenya Highlands	Parasites & Vectors	8				10.1186/s13071-015-0968-1	JUL 5 2015	2015
278	Kweka, Eliningaya J.; Nkya, Watoky M. M.; Mahande, Aneth M.; Assenga, Charles; Mosha, Franklin W.; Lyatuu, Ester E.; Massenga, Charles P.; Nyale, Edwin M.; Mwakalinga, Stephen B.; Lowassa, Asanterabi	Mosquito Abundance, Bed Net Coverage And Other Factors Associated With Variations In Sporozoite Infectivity Rates In Four Villages Of Rural Tanzania	Malaria Journal	7				10.1186/1475-2875-7-59	APR 18 2008	2008
280	Kweka, Eliningaya J.; Zhou, Guofa; Lee, Ming-Chieh; Gilbreath, Thomas M., Iii; Mosha, Franklin; Munga, Stephen; Githeko, Andrew K.; Yan, Guiyun	Evaluation Of Two Methods Of Estimating Larval Habitat Productivity In Western Kenya Highlands	Parasites & Vectors	4				10.1186/1756-3305-4-110	JUN 17 2011	2011
281	Labeaud, A. Desiree; Sutherland, Laura J.; Muiruri, Samuel; Muchiri, Eric M.; Gray, Laurie R.; Zimmerman, Peter A.; Hise, Amy G.; King, Charles H.	Arbovirus Prevalence In Mosquitoes, Kenya	Emerging Infectious Diseases	17	2	233	241	10.3201/eid1702.091666	FEB 2011	2011
288	Lindblade, Ka; Gimnig, Je; Kamau, L; Hawley, Wa; Odhiambo, F; Olang, G; Ter Kuile, Fo; Vulule, Jm; Slutsker, L	Impact Of Sustained Use Of Insecticide-Treated Bednets On Malaria Vector Species Distribution And Culicine Mosquitoes	Journal Of Medical Entomology	43	2	428	432	10.1093/jmedent/43.2.428	MAR 2006	2006
291	Lines, Jd; Curtis, Cf; Wilkes, Tj; Njunwa, Kj	Monitoring Human-Biting Mosquitos (Diptera, Culicidae) In Tanzania With Light-Traps Hung Beside Mosquito Nets	Bulletin Of Entomological Research	81	1	77	84	10.1017/S0007485300053268	MAR 1991	1991
295	Linthicum, Kj; Davies, Fg; Bailey, Cl; Kairo, A	Mosquito Species Encountered In A Flooded Grassland Dambo In Kenya	Mosquito News	44	2	228	232		1984	1984
296	Linthicum, Kj; Davies, Fg; Bailey, Cl; Kairo, A	Mosquito Species Succession In A Dambo In An East-African Forest	Mosquito News	43	4	464	470		1983	1983
297	Linthicum, Kj; Davies, Fg; Kairo, A; Bailey, Cl	Rift-Valley Fever Virus (Family Bunyaviridae, Genus Phlebovirus) - Isolations From Diptera Collected During An Inter-Epizootic Period In Kenya	Journal Of Hygiene	95	1	197	209	10.1017/S0022172400062434	1985	1985
299	Linthicum, Kj; Logan, Tm; Thande, Pc; Wagateh, Jn; Kamau, Cw; Bailey, Cl; Davies, Fg; Kondig, Jp	Efficacy Of A Sustained-Release Methoprene Formulation On Potential Vectors Of Rift-Valley Fever Virus In Field Studies In Kenya	Journal Of The American Mosquito Control Association	5	4	603	605		DEC 1989	1989
301	Logan, Tm; Linthicum, Kj	Evaluation Of A Briquet Formulation Of Bacillus-Thuringiensis Var Israelensis (H-14) Against Aedes Spp And Culex Spp Larvae In Dambos In Kenya	Biocontrol Science And Technology	2	3	257	260	10.1080/09583159209355239	1992	1992
302	Logan, Tm; Linthicum, Kj; Davies, Fg; Binepal, Ys; Roberts, Cr	Isolation Of Rift-Valley Fever Virus From Mosquitos (Diptera, Culicidae) Collected During An Outbreak In Domestic-Animals In Kenya	Journal Of Medical Entomology	28	2	293	295	10.1093/jmedent/28.2.293	MAR 1991	1991
303	Logan, Tm; Linthicum, Kj; Thande, Pc; Wagateh, Jn; Roberts, Cr	Mosquito Species Collected From A Marsh In Western Kenya During The Long Rains	Journal Of The American Mosquito Control Association	7	3	395	399		SEP 1991	1991
304	Logan, Tm; Linthicum, Kj; Wagateh, Jn; Thande, Pc; Kamau, Cw; Roberts, Cr	Pretreatment Of Floodwater Aedes Habitats (Dambos) In Kenya With A Sustained-Release Formulation Of Methoprene	Journal Of The American Mosquito Control Association	6	4	736	738		DEC 1990	1990
306	Lounibos, Lp	Temporal And Spatial-Distribution, Growth And Predatory Behavior Of Toxorhynchites-Brevipalpis (Diptera, Culicidae) On The Kenya Coast	Journal Of Animal Ecology	48	1	213	236	10.2307/4110	1979	1979
308	Lupenza, Eliza; Gasarasi, Dinah B.; Minzi, Omary M.	Lymphatic Filariasis, Infection Status In Culex Quinquefasciatus And Anopheles Species After Six Rounds Of Mass Drug Administration In Masasi District, Tanzania	Infectious Diseases Of Poverty	10	1			10.1186/s40249-021-00808-5	MAR 1 2021	2021
309	Lutomiah, Joel L.; Koka, Hellen; Mutisya, James; Yalwala, Santos; Muthoni, Milka; Makio, Albina; Limbaso, Samson; Musila, Lillian; Clark, Jeffrey W.; Turell, Michael J.; Kioko, Elizabeth; Schnabel, David; Sang, Rosemary C.	Ability Of Selected Kenyan Mosquito (Diptera: Culicidae) Species To Transmit West Nile Virus Under Laboratory Conditions	Journal Of Medical Entomology	48	6	1197	1201	10.1603/ME11062	NOV 2011	2011
310	Lutomiah, Joel; Bast, Joshua; Clark, Jeffrey; Richardson, Jason; Yalwala, Santos; Oullo, David; Mutisya, James; Mulwa, Francis; Musila, Lillian; Khamadi, Samoel; Schnabel, David; Wurapa, Eyako; Sang, Rosemary	Abundance, Diversity, And Distribution Of Mosquito Vectors In Selected Ecological Regions Of Kenya: Public Health Implications	Journal Of Vector Ecology	38	1	134	142	10.1111/j.1948-7134.2013.12019.x	JUN 2013	2013
312	Lutomiah, Joel; Mulwa, Francis; Mutisya, James; Koskei, Edith; Langat, Solomon; Nyunja, Albert; Koka, Hellen; Konongoi, Samson; Chepkorir, Edith; Ofula, Victor; Owaka, Samuel; Eyase, Fredrick; Sang, Rosemary	Probable Contribution Of Culex Quinquefasciatus Mosquitoes To The Circulation Of Chikungunya Virus During An Outbreak In Mombasa County, Kenya, 2017-2018.	Parasites & Vectors	14	1	1	14		Mar 5 2021	2021
313	Lutomiah, Joel; Ongus, Juliette; Linthicum, Kenneth J.; Sang, Rosemary	Natural Vertical Transmission Of Ndumu Virus In Culex Pipiens (Diptera: Culicidae) Mosquitoes Collected As Larvae	Journal Of Medical Entomology	51	5	1091	1095	10.1603/ME14064	SEP 2014	2014
319	Magayuka, Sa; White, Gb	Hybrid Compatibilities And Susceptibility Of Culex-Pipiens-Fatigans Wied To Wuchereria-Bancrofti (Cobbold) In East-Africa	Bulletin Of The World Health Organization	46	6	801	+		1972	1972
321	Magesa, Sm; Wilkes, Tj; Mnzava, Aep; Njunwa, Kj; Myamba, J; Kivuyo, Mdp; Hill, N; Lines, Jd; Curtis, Cf	Trial Of Pyrethroid Impregnated Bednets In An Area Of Tanzania Holoendemic For Malaria .2. Effects On The Malaria Vector Population	Acta Tropica	49	2	97	108	10.1016/0001-706X(91)90057-Q	JUN 1991	1991
323	Mahande, Aneth M; Dusfour, Isabelle; Matias, Jonathan R; Kweka, Eliningaya J	Knockdown Resistance, Rdl Alleles, And The Annual Entomological Inoculation Rate Of Wild Mosquito Populations From Lower Moshi, Northern Tanzania.	Journal Of Global Infectious Diseases	4	2	114	9	10.4103/0974-777X.96776	2012-Apr	2012
324	Mahande, Aneth M.; Mosha, Franklin W.; Mahande, Johnson M.; Kweka, Eliningaya J.	Role Of Cattle Treated With Deltamethrine In Areas With A High Population Of Anopheles Arabiensis In Moshi, Northern Tanzania	Malaria Journal	6				10.1186/1475-2875-6-109	AUG 8 2007	2007
325	Mahande, Aneth; Mosha, Franklin; Mahande, Johnson; Kweka, Eliningaya	Feeding And Resting Behaviour Of Malaria Vector, Anopheles Arabiensis With Reference To Zooprophylaxis.	Malaria Journal	6	100	1	6		30 July 2007	2007
326	Mahenge, Herieth H; Muyaga, Letus L; Nkya, Joel D; Kifungo, Khamis S; Kahamba, Najat F; Ngowo, Halfan S; Kaindoa, Emmanuel W	Common Predators And Factors Influencing Their Abundance In Anopheles Funestus Aquatic Habitats In Rural South-Eastern Tanzania	Dryad					https://doi.org/10.5061/DRYAD.KWH70RZ7Z	2023-02-07	2023
328	Maia, Marta F.; Kreppel, Katharina; Roman, Deogratius; Mayagaya, Valeliana; Simfukwe, Emanuel; Lobo, Neil; Ross, Amanda; Moore, Sarah	A Cross-Over Study To Evaluate The Diversion Of Malaria Vectors In A Community With Incomplete Coverage Of Spatial Repellents In The Kilombero Valley, Tanzania	American Journal Of Tropical Medicine And Hygiene	93	4	553	553		OCT 2015	2015
329	Maia, Marta F.; Robinson, Ailie; John, Alex; Mgando, Joseph; Simfukwe, Emmanuel; Moore, Sarah J.	Comparison Of The CDC Backpack Aspirator And The Prokopack Aspirator For Sampling Indoor- And Outdoor-Resting Mosquitoes In Southern Tanzania	Parasites & Vectors	4				10.1186/1756-3305-4-124	JUN 30 2011	2011
331	Majambere, Silas; Massue, Dennis J.; Mlacha, Yeromin; Govella, Nicodem J.; Magesa, Steven M.; Killeen, Gerry F.	Advantages And Limitations Of Commercially Available Electrocuting Grids For Studying Mosquito Behaviour	Parasites & Vectors	6				10.1186/1756-3305-6-53	MAR 7 2013	2013
332	Makanda, Moni; Kemunto, Gladys; Wamuyu, Lucy; Bargul, Joel; Muema, Jackson; Mutunga, James	Diversity And Molecular Characterization Of Mosquitoes (Diptera: Culicidae) In Selected Ecological Regions In Kenya.	F1000Research	8		262	262	10.12688/f1000research.18262.1	2019	2019
333	Malima, R. C.; Oxborough, R. M.; Tungu, P. K.; Maxwell, C.; Lyimo, I.; Mwingira, V.; Mosha, F. W.; Matowo, J.; Magesa, S. M.; Rowland, M. W.	Behavioural And Insecticidal Effects Of Organophosphate-, Carbamate- And Pyrethroid-Treated Mosquito Nets Against African Malaria Vectors	Medical And Veterinary Entomology	23	4	317	325	10.1111/j.1365-2915.2009.00837.x	DEC 2009	2009
334	Malima, Robert C.; Magesa, Stephen M.; Tungu, Patrick K.; Mwingira, Victor; Magogo, Frank S.; Sudi, Wema; Mosha, Frank W.; Curtis, Christopher F.; Maxwell, Caroline; Rowland, Mark	An Experimental Hut Evaluation Of Olyset (R) Nets Against Anopheline Mosquitoes After Seven Years Use In Tanzanian Villages	Malaria Journal	7				10.1186/1475-2875-7-38	FEB 28 2008	2008
336	Malima, Robert; Tungu, Patrick K.; Mwingira, Victor; Maxwell, Caroline; Magesa, Stephen M.; Kaur, Harparkash; Kirby, Matthew J.; Rowland, Mark	Evaluation Of The Long-Lasting Insecticidal Net Interceptor LN: Laboratory And Experimental Hut Studies Against Anopheline And Culicine Mosquitoes In Northeastern Tanzania	Parasites & Vectors	6				10.1186/1756-3305-6-296	OCT 12 2013	2013
340	Masalu, John P.; Finda, Marceline; Okumu, Fredros O.; Minja, Elihaika G.; Mmbando, Arnold S.; Sikulu-Lord, Maggy T.; Ogoma, Sheila B.	Efficacy And User Acceptability Of Transfluthrin-Treated Sisal And Hessian Decorations For Protecting Against Mosquito Bites In Outdoor Bars	Parasites & Vectors	10				10.1186/s13071-017-2132-6	APR 20 2017	2017
341	Massue, Dennis J.; Kisinza, William N.; Malongo, Bernard B.; Mgaya, Charles S.; Bradley, John; Moore, Jason D.; Tenu, Filemoni F.; Moore, Sarah J.	Comparative Performance Of Three Experimental Hut Designs For Measuring Malaria Vector Responses To Insecticides In Tanzania	Malaria Journal	15				10.1186/s12936-016-1221-x	MAR 15 2016	2016
342	Mataba, Gordian Rocky; Kafula, Yusuph Aron; Mwaijengo, Grite Nelson; Snoeks, Joren M.; Munishi, Linus; Brendonck, Luc; Vanschoenwinkel, Bram	Keep Your Natural Enemies Close-Native Predators Can Maintain Low Mosquito Densities In Temporary Ponds In A Malaria Expansion Area In Northern Tanzania	Science Of The Total Environment	794				10.1016/j.scitotenv.2021.148606	NOV 10 2021	2021
343	Mataba, Gordian Rocky; Munishi, Linus; Brendonck, Luc; Vanschoenwinkel, Bram	The Role Of Anthropogenic Container Habitats As Mosquito Oviposition Habitats In Rural Settlements In Northern Tanzania	Journal Of Vector Ecology	47	1	69	+	10.52707/1081-1710-47.1.69	JUN 2022	2022
344	Mathenge, Em; Misiani, Go; Oulo, Do; Irungu, Lw; Ndegwa, Pn; Smith, Ta; Killeen, Gf; Knols, Bgj	Comparative Performance Of The Mbita Trap, CDC Light Trap And The Human Landing Catch In The Sampling Of Anopheles Arabiensis, An. Funestus And Culicine Species In A Rice Irrigation In Western Kenya	Malaria Journal	4				10.1186/1475-2875-4-7	JAN 2005	2005
347	Matowo, Nancy S.; Abbasi, Said; Munhenga, Givemore; Tanner, Marcel; Mapua, Salum A.; Oullo, David; Koekemoer, Lizette L.; Kaindoa, Emanuel; Ngowo, Halfan S.; Coetzee, Maureen; Utzinger, Juerg; Okumu, Fredros O.	Fine-Scale Spatial And Temporal Variations In Insecticide Resistance In Culex Pipiens Complex Mosquitoes In Rural South-Eastern Tanzania	Parasites & Vectors	12	1			10.1186/s13071-019-3676-4	AUG 23 2019	2019
348	Matowo, Nancy S.; Koekemoer, Lizette L.; Moore, Sarah J.; Mmbando, Arnold S.; Mapua, Salum A.; Coetzee, Maureen; Okumu, Fredros O.	Combining Synthetic Human Odours And Low-Cost Electrocuting Grids To Attract And Kill Outdoor-Biting Mosquitoes: Field And Semi-Field Evaluation Of An Improved Mosquito Landing Box	Plos One	11	1			10.1371/journal.pone.0145653	JAN 20 2016	2016
349	Matowo, Nancy S.; Moore, Jason; Mapua, Salum; Madumla, Edith P.; Moshi, Irene R.; Kaindoa, Emanuel W.; Mwangungulu, Stephen P.; Kavishe, Deogratius R.; Sumaye, Robert D.; Lwetoijera, Dickson W.; Okumu, Fredros O.	Using A New Odour-Baited Device To Explore Options For Luring And Killing Outdoor-Biting Malaria Vectors: A Report On Design And Field Evaluation Of The Mosquito Landing Box	Parasites & Vectors	6				10.1186/1756-3305-6-137	MAY 4 2013	2013
351	Maxwell, Ca; Curtis, Cf; Haji, H; Kisumku, S; Thalib, Ai; Yahya, Sa	Control Of Bancroftian Filariasis By Integrating Therapy With Vector Control Using Polystyrene Beads In Wet Pit Latrines	Transactions Of The Royal Society Of Tropical Medicine And Hygiene	84	5	709	714	10.1016/0035-9203(90)90158-B	SEP-OCT 1990	1990
352	Maxwell, Ca; Mohammed, K; Kisumku, U; Curtis, Cf	Can Vector Control Play A Useful Supplementary Role Against Bancroftian Filariasis?	Bulletin Of The World Health Organization	77	2	138	143		1999	1999
353	Maxwell, Ca; Myamba, J; Njunwa, Kj; Greenwood, Bm; Curtis, Cf	Comparison Of Bednets Impregnated With Different Pyrethroids For Their Impact On Mosquitoes And On Re-Infection With Malaria After Clearance Of Pre-Existing Infections With Chlorproguanil-Dapsone	Transactions Of The Royal Society Of Tropical Medicine And Hygiene	93	1	4	11	10.1016/S0035-9203(99)90158-X	JAN-FEB 1999	1999
355	Mboera, L E G; Magesa, S M; Molteni, F	Indoors Man-Biting Mosquitoes And Their Implication On Malaria Transmission In Mpwapwa And Iringa Districts, Tanzania.	Tanzania Health Research Bulletin	8	3	141	4		2006-Sep	2006
356	Mboera, Leg; Kihonda, J; Braks, Mah; Knols, Bgj	Short Report: Influence Of Centers For Disease Control Light Trap Position, Relative To A Human-Baited Bed Net, On Catches Of Anopheles Gambiae And Culex Quinquefasciatus In Tanzania	American Journal Of Tropical Medicine And Hygiene	59	4	595	596	10.4269/ajtmh.1998.59.595	OCT 1998	1998
357	Mboera, Leg; Knols, Bgj; Braks, Mah; Takken, W	Comparison Of Carbon Dioxide-Baited Trapping Systems For Sampling Outdoor Mosquito Populations In Tanzania	Medical And Veterinary Entomology	14	3	257	263	10.1046/j.1365-2915.2000.00239.x	SEP 2000	2000
358	Mboera, Leg; Mdira, Ky; Salum, Fm; Takken, W; Pickett, Ja	Influence Of Synthetic Oviposition Pheromone And Volatiles From Soakage Pits And Grass Infusions Upon Oviposition Site-Selection Of Culex Mosquitoes In Tanzania	Journal Of Chemical Ecology	25	8	1855	1865	10.1023/A:1020933800364	AUG 1999	1999
359	Mboera, Leg; Takken, W	Odour-Mediated Host Preference Of Culex Quinquefasciatus In Tanzania	Entomologia Experimentalis Et Applicata	92	1	83	88	10.1046/j.1570-7458.1999.00527.x	JUL 1999	1999
360	Mboera, Leg; Takken, W; Mdira, Ky; Chuwa, Gj; Pickett, Ja	Oviposition And Behavioral Responses Of Culex Quinquefasciatus To Skatole And Synthetic Oviposition Pheromone In Tanzania	Journal Of Chemical Ecology	26	5	1193	1203	10.1023/A:1005432010721	MAY 2000	2000
361	Mboera, Leg; Takken, W; Mdira, Ky; Pickett, Ja	Sampling Gravid Culex Quinquefasciatus (Diptera : Culicidae) In Tanzania With Traps Baited With Synthetic Oviposition Pheromone And Grass Infusions	Journal Of Medical Entomology	37	1	172	176	10.1603/0022-2585-37.1.172	JAN 2000	2000
362	Mboera, Leg; Takken, W; Sambu, Ez	The Response Of Culex Quinquefasciatus (Diptera : Culicidae) To Traps Baited With Carbon Dioxide, 1-Octen-3-Ol, Acetone, Butyric Acid And Human Foot Odour In Tanzania	Bulletin Of Entomological Research	90	2	155	159		APR 2000	2000
363	Mbotha, Deborah; Hoppenheit, Antje; Lindahl, Johanna; Bett, Bernard; Grace, Delia; Lutomiah, Joel; Pieper, Laura; Kairu-Wanyoike, Salome; Clausen, Peter-Henning	Relative Distribution, Diversity, And Bloodmeal Sources Of Mosquitoes And Known Vectors Of Rift Valley Fever Phlebovirus In Three Differing Ecosystems In Bura, Tana River County, Kenya	Vector-Borne And Zoonotic Diseases	20	5	365	373	10.1089/vbz.2019.2503	MAY 1 2020	2020
365	Mcmahon, Je; Magayuka, Sa; Kolstrup, N; Mosha, Fw; Bushrod, Fm; Abaru, De; Bryan, Jh	Studies On The Transmission And Prevalence Of Bancroftian Filariasis In 4 Coastal Villages Of Tanzania	Annals Of Tropical Medicine And Parasitology	75	4	415	431	10.1080/00034983.1981.11687461	1981	1981
366	Menger, David J.; Omusula, Philemon; Wouters, Karlijn; Oketch, Charles; Carreira, Ana S.; Durka, Maxime; Derycke, Jean-Luc; Loy, Dorothy E.; Hahn, Beatrice H.; Mukabana, Wolfgang R.; Mweresa, Collins K.; Van Loon, Joop J. A.; Takken, Willem; Hiscox, Alexandra	Eave Screening And Push-Pull Tactics To Reduce House Entry By Vectors Of Malaria	American Journal Of Tropical Medicine And Hygiene	94	4	868	878	10.4269/ajtmh.15-0632	APR 2016	2016
368	Metselaar, D; Henderson, Be; Kirya, Gb; Tukei, Pm; Degeus, A	Isolation Of Arboviruses In Kenya, 1966-1971	Transactions Of The Royal Society Of Tropical Medicine And Hygiene	68	2	114	123	10.1016/0035-9203(74)90184-9	1974	1974
371	Miller, Br; Nasci, Rs; Godsey, Ms; Savage, Hm; Lutwama, Jj; Lanciotti, Rs; Peters, Cj	First Field Evidence For Natural Vertical Transmission Of West Nile Virus In Culex Univittatus Complex Mosquitoes From Rift Valley Province, Kenya	American Journal Of Tropical Medicine And Hygiene	62	2	240	246	10.4269/ajtmh.2000.62.240	FEB 2000	2000
375	Mireji, Paul O.; Keating, Joseph; Hassanali, Ahmed; Mbogo, Charles M.; Nyambaka, Hudson; Kahindi, Samuel; Beier, John C.	Heavy Metals In Mosquito Larval Habitats In Urban Kisumu And Malindi, Kenya, And Their Impact	Ecotoxicology And Environmental Safety	70	1	147	153	10.1016/j.ecoenv.2007.03.012	MAY 2008	2008
376	Mmbando, Arnold S; Ngowo, Halfan S; Kilalangongono, Masoud; Abbas, Said; Matowo, Nancy S; Moore, Sarah J; Okumu, Fredros O	Small-Scale Field Evaluation Of Push-Pull System Against Early- And Outdoor-Biting Malaria Mosquitoes In An Area Of High Pyrethroid Resistance In Tanzania.	Wellcome Open Research	2		112	112	10.12688/wellcomeopenres.13006.1	2017	2017
381	Mosha, F. W.; Lyimo, I. N.; Oxborough, R. M.; Malima, R.; Tenu, F.; Matowo, J.; Feston, E.; Mndeme, R.; Magesa, S. M.; Rowland, M.	Experimental Hut Evaluation Of The Pyrrole Insecticide Chlorfenapyr On Bed Nets For The Control Of Anopheles Arabiensis And Culex Quinquefasciatus	Tropical Medicine & International Health	13	5	644	652	10.1111/j.1365-3156.2008.02058.x	MAY 2008	2008
382	Mosha, F. W.; Lyimo, I. N.; Oxborough, R. M.; Matowo, J.; Malima, R.; Feston, E.; Mndeme, R.; Tenu, F.; Kulkarni, M.; Maxwell, C. A.; Magesa, S. M.; Rowland, M. W.	Comparative Efficacies Of Permethrin-, Deltamethrin- And Alpha-Cypermethrin-Treated Nets, Against Anopheles Arabiensis And Culex Quinquefasciatus In Northern Tanzania	Annals Of Tropical Medicine And Parasitology	102	4	367	376	10.1179/136485908X278829	JUN 2008	2008
384	Mosha, Fw; Njau, Rja; Alfred, J	Efficacy Of Esbiothrin Mosquito Coils At Community Level In Northern Tanzania	Medical And Veterinary Entomology	6	1	44	46	10.1111/j.1365-2915.1992.tb00033.x	JAN 1992	1992
386	Mouchet, J	Prospection Of Potential Carriers Of Yellow-Fever In Tanzania	Bulletin Of The World Health Organization	46	5	675	&		1972	1972
387	Msangi, Shandala; Mwang'onde, Beda J; Mahande, Aneth M; Kweka, Eliningaya J	Field Evaluation Of The Bio-Efficacy Of Three Pyrethroid Based Coils Against Wild Populations Of Anthropophilic Mosquitoes In Northern Tanzania.	Journal Of Global Infectious Diseases	2	2	116	20	10.4103/0974-777X.62885	2010-May	2010
388	Msoffe, Rogath; Hewitt, Matilda; Masalu, John P.; Finda, Marcelina; Kavishe, Deogratius R.; Okumu, Fredros O.; Mpolya, Emmanuel A.; Kaindoa, Emmanuel W.; Killeen, Gerry F.	Participatory Development Of Practical, Affordable, Insecticide-Treated Mosquito Proofing For A Range Of Housing Designs In Rural Southern Tanzania	Malaria Journal	21	1			10.1186/s12936-022-04333-0	NOV 5 2022	2022
391	Munyao, Vanessa; Karisa, Jonathan; Munyao, Carol Munini; Ngari, Moses; Menza, Nelson; Peshu, Norbert; Rono, Martin; Mbogo, Charles; Mwangangi, Joseph	Surveillance Of Culicine Mosquitoes In Six Villages Of Taita-Taveta County, Kenya, With Host Determinations From Blood-Fed Females	Journal Of Medical Entomology	57	6	1972	1982	10.1093/jme/tjaa109	NOV 2020	2020
393	Musa, Ali A.; Muturi, Margaret W.; Musyoki, Abednego M.; Ouso, Daniel O.; Oundo, Joseph W.; Makhulu, Edward E.; Wambua, Lillian; Villinger, Jandouwe; Jeneby, Maamun M.	Arboviruses And Blood Meal Sources In Zoophilic Mosquitoes At Human-Wildlife Interfaces In Kenya	Vector-Borne And Zoonotic Diseases	20	6	444	453	10.1089/vbz.2019.2563	JUN 1 2020	2020
400	Muturi, Ephantus J.	Spatio-Temporal Dynamics Of Immature Culicines And Their Larval Habitats In Mwea Rice Scheme, Kenya	American Journal Of Tropical Medicine And Hygiene	79	6	73	73		DEC 2008	2008
402	Muturi, Ephantus J.; Mbogo, Charles M.; Ng'ang'a, Zipporah W.; Kabiru, Ephantus W.; Mwandawiro, Charles; Novak, Robert J.; Beier, John C.	Relationship Between Malaria And Filariasis Transmission Indices In An Endemic Area Along The Kenyan Coast	Journal Of Vector Borne Diseases	43	2	77	83		JUN 2006	2006
403	Muturi, Ephantus J.; Muriu, Simon; Shililu, Josephat; Mwangangi, Joseph M.; Jacob, Benjamin G.; Mbogo, Charles; Githure, John; Novak, Robert J.	Blood-Feeding Patterns Of Culex Quinquefasciatus And Other Culicines And Implications For Disease Transmission In Mwea Rice Scheme, Kenya	Parasitology Research	102	6	1329	1335	10.1007/s00436-008-0914-7	MAY 2008	2008
404	Muturi, Ephantus J.; Mwangangi, Joseph M.; Jacob, Benjamin G.; Shililu, Josephat I.; Mbogo, Charles M.; Githure, John I.; Novak, Robert J.	Spatiotemporal Dynamics Of Immature Culicines (Subfamily Culicinae) And Their Larval Habitats In Mwea Rice Scheme, Kenya	Parasitology Research	104	4	851	859	10.1007/s00436-008-1266-z	MAR 2009	2009
405	Muturi, Ephantus J.; Mwangangi, Joseph; Shililu, Josephat; Jacob, Benjamin G.; Mbogo, Charles; Githure, John; Novak, Robert J.	Environmental Factors Associated With The Distribution Of Anopheles Arabiensis And Culex Quinquefasciatus In A Rice Agro-Ecosystem In Mwea, Kenya	Journal Of Vector Ecology	33	1	56	63	10.3376/1081-1710(2008)33[56:EFAWTD]2.0.CO;2	JUN 2008	2008
406	Muturi, Ephantus J.; Mwangangi, Joseph; Shililu, Josephat; Muriu, Simon; Jacob, Benjamin; Kabiru, Ephantus; Gu, Weidong; Mbogo, Charles; Githure, John; Novak, Robert	Mosquito Species Succession And Physicochemical Factors Affecting Their Abundance In Rice Fields In Mwea, Kenya	Journal Of Medical Entomology	44	2	336	344	10.1603/0022-2585(2007)44[336:MSSAPF]2.0.CO;2	MAR 2007	2007
407	Muturi, Ephantus J.; Mwangangi, Joseph; Shililu, Josephat; Muriu, Simon; Jacob, Benjamin; Mbogo, Charles M.; John, Githure; Novak, Robert	Evaluation Of Four Sampling Techniques For Surveillance Of Culex Quinquefasciatus (Diptera : Culicidae) And Other Mosquitoes In African Rice Agroecosystems	Journal Of Medical Entomology	44	3	503	508	10.1603/0022-2585(2007)44[503:EOFSTF]2.0.CO;2	MAY 2007	2007
408	Muturi, Ephantus J.; Shililu, Josephat I.; Gu, Weidong; Jacob, Benjamin G.; Githure, John I.; Novak, Robert J.	Larval Habitat Dynamics And Diversity Of Culex Mosquitoes In Rice Agro-Ecosystem In Mwea, Kenya	American Journal Of Tropical Medicine And Hygiene	76	1	95	102	10.4269/ajtmh.2007.76.95	JAN 2007	2007
409	Muturi, Ephantus J.; Shililu, Josephat I.; Jacob, Benjamin G.; Mwangangi, Joseph M.; Mbogo, Charles M.; Githure, John I.; Novak, Robert J.	Diversity Of Riceland Mosquitoes And Factors Affecting Their Occurrence And Distribution In Mwea, Kenya	Journal Of The American Mosquito Control Association	24	3	349	358	10.2987/5675.1	SEP 2008	2008
410	Muturi, Ephantus J.; Shililu, Josephat; Jacob, Benjamin; Gu, Weidong; Githure, John; Novak, Robert	Mosquito Species Diversity And Abundance In Relation To Land Use In A Riceland Agroecosystem In Mwea, Kenya	Journal Of Vector Ecology	31	1	129	137	10.3376/1081-1710(2006)31[129:MSDAAI]2.0.CO;2	JUN 2006	2006
412	Mwakitalu, Mbutolwe E.; Malecela, Mwelecele N.; Pedersen, Erling M.; Mosha, Franklin W.; Simonsen, Paul E.	Urban Lymphatic Filariasis In The Metropolis Of Dar Es Salaam, Tanzania	Parasites & Vectors	6				10.1186/1756-3305-6-286	SEP 30 2013	2013
414	Mwanga, Emmanuel P.; Ngowo, Halfan S.; Mapua, Salum A.; Mmbando, Arnold S.; Kaindoa, Emmanuel W.; Kifungo, Khamis; Okumu, Fredros O.	Evaluation Of An Ultraviolet LED Trap For Catching Anopheles And Culex Mosquitoes In South-Eastern Tanzania	Parasites & Vectors	12	1			10.1186/s13071-019-3673-7	AUG 27 2019	2019
415	Mwangangi, Joseph M.; Kahindi, Samuel C.; Kibe, Lydiah W.; Nzovu, Joseph G.; Luethy, Peter; Githure, John I.; Mbogo, Charles M.	Wide-Scale Application Of Bti/Bs Biolarvicide In Different Aquatic Habitat Types In Urban And Peri-Urban Malindi, Kenya	Parasitology Research	108	6	1355	1363	10.1007/s00436-010-2029-1	JUN 2011	2011
416	Mwangangi, Joseph M.; Mbogo, Charles M.; Muturi, Ephantus J.; Nzovu, Joseph G.; Kabiru, Ephantus W.; Githure, John I.; Novak, Robert J.; Beier, John C.	Influence Of Biological And Physicochemical Characteristics Of Larval Habitats On The Body Size Of Anopheles Gambiae Mosquitoes (Diptera : Culicidae) Along The Kenyan Coast	Journal Of Vector Borne Diseases	44	2	122	127		JUN 2007	2007
417	Mwangangi, Joseph M.; Midega, Janet; Kahindi, Samuel; Njoroge, Laban; Nzovu, Joseph; Githure, John; Mbogo, Charles M.; Beier, John C.	Mosquito Species Abundance And Diversity In Malindi, Kenya And Their Potential Implication In Pathogen Transmission	Parasitology Research	110	1	61	71	10.1007/s00436-011-2449-6	JAN 2012	2012
418	Mwangangi, Joseph M.; Muturi, Ephantus J.; Mbogo, Charles M.	Seasonal Mosquito Larval Abundance And Composition In Kibwezi, Lower Eastern Kenya	Journal Of Vector Borne Diseases	46	1	65	71		MAR 2009	2009
419	Mwangangi, Joseph M.; Muturi, Ephantus J.; Shililu, Josephat I.; Jacob, Benjamin; Kabiru, Ephantus W.; Mbogo, Charles M.; Githure, John I.; Novak, Robert J.	Distribution Of Mosquito Larvae Within The Paddy And Its Implication In Larvicidal Application In Mwea Rice Irrigation Scheme, Central Kenya	Journal Of The American Mosquito Control Association	24	1	36	41	10.2987/5586.1	MAR 2008	2008
420	Mwangangi, Joseph M.; Muturi, Ephantus J.; Shililu, Josephat; Muriu, Simon M.; Jacob, Benjamin; Kabiru, Ephantus W.; Mbogo, Charles A.; Githure, John; Novak, Robert	Contribution Of Different Aquatic Habitats To Adult Anopheles Arabiensis And Culex Quinquefasciatus (Diptera : Culicidae) Production In A Rice Agroecosystem In Mwea, Kenya	Journal Of Vector Ecology	33	1	129	138	10.3376/1081-1710(2008)33[129:CODAHT]2.0.CO;2	JUN 2008	2008
421	Mwangangi, Joseph; Shililu, Josephat; Muturi, Ephantus; Gu, Weidong; Mbogo, Charles; Kabiru, Ephantus; Jacob, Benjamin; Githure, John; Novak, Robert	Dynamics Of Immature Stages Of Anopheles Arabiensis And Other Mosquito Species (Diptera : Culicidae) In Relation To Rice Cropping In A Rice Agro-Ecosystem In Kenya	Journal Of Vector Ecology	31	2	245	251	10.3376/1081-1710(2006)31[245:DOISOA]2.0.CO;2	DEC 2006	2006
422	Mwangi, Rw; Mukiama, Tk	Irrigation Scheme Or Mosquito Hazard - A Case-Study In Mwea Irrigation Scheme	Hydrobiologia	232	1	19	22	10.1007/BF00014607	APR 10 1992	1992
423	Mwangungulu, Stephen Peter; Sumaye, Robert David; Limwagu, Alex Julius; Siria, Doreen Josen; Kaindoa, Emmanuel Wilson; Okumu, Fredros Oketch	Crowdsourcing Vector Surveillance: Using Community Knowledge And Experiences To Predict Densities And Distribution Of Outdoor-Biting Mosquitoes In Rural Tanzania	Plos One	11	6			10.1371/journal.pone.0156388	JUN 2 2016	2016
424	Mwanziva, Charles E; Kitau, Jovin; Tungu, Patrick K; Mweya, Clement N; Mkali, Humphrey; Ndege, Chacha M; Sangas, Alex; Mtabho, Charles; Lukwaro, Charles; Azizi, Salum; Myamba, Joseph; Chilongola, Jaffu; Magesa, Stephen M; Shekalaghe, Seif; Mosha, Franklin W	Transmission Intensity And Malaria Vector Population Structure In Magugu, Babati District In Northern Tanzania.	Tanzania Journal Of Health Research	13	1	54	61		2011-Jan	2011
425	Mweresa, Collins K.; Mukabana, Wolfgang R.; Omusula, Philemon; Otieno, Bruno; Gheysens, Tom; Takken, Willem; Van Loon, Joop J. A.	Evaluation Of Textile Substrates For Dispensing Synthetic Attractants For Malaria Mosquitoes	Parasites & Vectors	7				10.1186/1756-3305-7-376	AUG 16 2014	2014
426	Mweresa, Collins K.; Mukabana, Wolfgang R.; Omusula, Philemon; Otieno, Bruno; Van Loon, Joop J. A.; Takken, Willem	Enhancing Attraction Of African Malaria Vectors To A Synthetic Odor Blend	Journal Of Chemical Ecology	42	6	508	516	10.1007/s10886-016-0711-1	JUN 2016	2016
427	Mweresa, Collins K.; Omusula, Philemon; Otieno, Bruno; Van Loon, Joop J. A.; Takken, Willem; Mukabana, Wolfgang R.	Molasses As A Source Of Carbon Dioxide For Attracting The Malaria Mosquitoes Anopheles Gambiae And Anopheles Funestus	Malaria Journal	13				10.1186/1475-2875-13-160	APR 27 2014	2014
428	Mweya, Clement N; Kimera, Sharadhuli I; Karimuribo, Esron D; Mboera, Leonard E G	Comparison Of Sampling Techniques For Rift Valley Fever Virus Potential Vectors, Aedes Aegypti And Culex Pipiens Complex, In Ngorongoro District In Northern Tanzania.	Tanzania Journal Of Health Research	15	3	158	64		2013-Jul	2013
429	Mweya, Clement N; Kimera, Sharadhuli I; Mellau, Lesakit S B; Mboera, Leonard E G	Inter-Epidemic Abundance And Distribution Of Potential Mosquito Vectors For Rift Valley Fever Virus In Ngorongoro District, Tanzania.	Global Health Action	8		25929	25929	10.3402/gha.v8.25929	2015	2015
435	Mwingira, Victor S.; Mboera, Leonard E. G.; Takken, Willem	Synergism Between Nonane And Emanations From Soil As Cues In Oviposition-Site Selection Of Natural Populations Of Anopheles Gambiae And Culex Quinquefasciatus	Malaria Journal	20	1			10.1186/s12936-020-03575-0	JAN 21 2021	2021
436	Namango, Isaac Haggai; Marshall, Carly; Tenywa, Frank; Odufuwa, Olukayode G.; Ligema, Godfrey; Ngonyani, Hassan; Matanila, Isaya; Makungwa, Noely; Bharmal, Jameel Zainul; Moore, Jason; Kaftan, David; Saddler, Adam; Ross, Amanda; Moore, Sarah; Hetzel, Manuel	Efficacy Of Cdc Light Trap And Human Decoy Trap (Hdt) Compared To Human Landing Catch For Estimating Malaria Vector Biting Rates In Rural Tanzania	American Journal Of Tropical Medicine And Hygiene	105	5	100	100		NOV 2021	2021
437	Nelson, G S; Heisch, R B; Furlong, M	Studies In Filariasis In East Africa. II. Filarial Infections In Man, Animals And Mosquitoes On The Kenya Coast.	Transactions Of The Royal Society Of Tropical Medicine And Hygiene	56		202	17	10.1016/0035-9203(62)90155-4	1962-May	1962
440	Ngingo, Baraka L.; Mboera, Leonard E. G.; Chengula, Augustino; Machelle, Ines; Makange, Mariam R.; Msolla, Michael; Mwanyika, Gaspary O.; Rugarabamu, Sima; Misinzo, Gerald	Aedes Aegypti Abundance, Larval Indices And Risk For Dengue Virus Transmission In Kinondoni District, Tanzania	Tropical Medicine And Health	50	1			10.1186/s41182-021-00395-z	JAN 4 2022	2022
442	Ngowo, Halfan S.; Limwagu, Alex J.; Ferguson, Heather M.; Matthiopoulos, Jason; Okumu, Fredros O.; Nelli, Luca	A Statistical Calibration Tool For Methods Used To Sample Outdoor-Biting Mosquitoes	Parasites & Vectors	15	1			10.1186/s13071-022-05403-7	AUG 17 2022	2022
451	Njenga, Sammy M.; Kanyi, Henry M.; Mwatele, Cassian M.; Mukoko, Dunstan A.; Bockarie, Moses J.; Kelly-Hope, Louise A.	Integrated Survey Of Helminthic Neglected Tropical Diseases And Comparison Of Two Mosquito Sampling Methods For Lymphatic Filariasis Molecular Xenomonitoring In The River Galana Area, Kilifi County, Coastal Kenya	Plos One	17	12			10.1371/journal.pone.0278655	DEC 9 2022	2022
453	Njogu, Ar; Kinoti, Gk	Observations On Breeding Sites Of Mosquitoes In Lake Manyara, A Saline Lake In East African Rift Valley	Bulletin Of Entomological Research	60	3	473	&	10.1017/S0007485300040426	1971	1971
455	Nyasembe, Vincent O.; Tchouassi, David P.; Kirwa, Hillary K.; Foster, Woodbridge A.; Teal, Peter E. A.; Borgemeister, Christian; Torto, Baldwyn	Development And Assessment Of Plant-Based Synthetic Odor Baits For Surveillance And Control Of Malaria Vectors	Plos One	9	2			10.1371/journal.pone.0089818	FEB 24 2014	2014
457	Ochieng, Alfred O.; Nanyingi, Mark; Kipruto, Edwin; Ondiba, Isabella M.; Amimo, Fred A.; Oludhe, Christopher; Olago, Daniel O.; Nyamongo, Isaac K.; Estambale, Benson B. A.	Ecological Niche Modelling Of Rift Valley Fever Virus Vectors In Baringo, Kenya	Infection Ecology & Epidemiology	6		32322	Article No.: 32322	10.3402/iee.v6.32322	2016	2016
458	Ochieng, Alfred; Amimo, Fred A.; Oludhe, Christopher; Nyamongo, Isaac K.; Estambale, Benson B. A.	Spatiotemporal Distribution Of Rift Valley Fever And Malaria Vectors In Baringo County, Kenya: Implications On Vector Control	International Journal Of Mosquito Research	9	1, Part A	38	46	10.22271/23487941.2022.v9.i1a.578	JAN-FEB 2022	2022
459	Ochomo, Eric O; Bayoh, Nabie M; Walker, Edward D; Abongo, Bernard O; Ombok, Maurice O; Ouma, Collins; Githeko, Andrew K; Vulule, John; Yan, Guiyun; Gimnig, John E	The Efficacy Of Long-Lasting Nets With Declining Physical Integrity May Be Compromised In Areas With High Levels Of Pyrethroid Resistance.	Malaria Journal	12		368	368	10.1186/1475-2875-12-368	2013 Oct 24	2013
461	Odiere, M.; Bayoh, M. N.; Vulule, J.; Irungu, L.; Walker, E.	Sampling Outdoor, Resting Anopheles Gambiae And Other Mosquitoes (Diptera : Culicidae) In Western Kenya With Clay Pots	Journal Of Medical Entomology	44	1	14	22	10.1603/0022-2585(2007)44[14:SORAGA]2.0.CO;2	JAN 2007	2007
463	Ofulla, A. V. O.; Karanja, D.; Omondi, R.; Okurut, T.; Matano, A.; Jembe, T.; Abila, R.; Boera, P.; Gichuki, J.	Relative Abundance Of Mosquitoes And Snails Associated With Water Hyacinth And Hippo Grass In The Nyanza Gulf Of Lake Victoria	Lakes & Reservoirs Research And Management	15	3	255	271	10.1111/j.1440-1770.2010.00434.x	SEP 2010	2010
465	Ogoma, Sheila B.; Lweitoijera, Dickson W.; Ngonyani, Hassan; Furer, Benjamin; Russell, Tanya L.; Mukabana, Wolfgang R.; Killeen, Gerry F.; Moore, Sarah J.	Screening Mosquito House Entry Points As A Potential Method For Integrated Control Of Endophagic Filariasis, Arbovirus And Malaria Vectors	Plos Neglected Tropical Diseases	4	8			10.1371/journal.pntd.0000773	AUG 2010	2010
466	Ogoma, Sheila B.; Mmando, Arnold S.; Swai, Johnson K.; Horstmann, Sebastian; Malone, David; Killeen, Gerry F.	A Low Technology Emanator Treated With The Volatile Pyrethroid Transfluthrin Confers Long Term Protection Against Outdoor Biting Vectors Of Lymphatic Filariasis, Arboviruses And Malaria	Plos Neglected Tropical Diseases	11	4			10.1371/journal.pntd.0005455	APR 2017	2017
470	Olanga, Evelyn A.; Okombo, Lawrence; Irungu, Lucy W.; Mukabana, Wolfgang R.	Parasites And Vectors Of Malaria On Rusinga Island, Western Kenya	Parasites & Vectors	8				10.1186/s13071-015-0860-z	APR 28 2015	2015
472	Omondi, David; Masiga, Daniel K.; Ajamma, Yvonne Ukamaka; Fielding, Burtram C.; Njoroge, Laban; Villinger, Jandouwe	Unraveling Host-Vector-Arbovirus Interactions By Two-Gene High Resolution Melting Mosquito Bloodmeal Analysis In A Kenyan Wildlife-Livestock Interface	Plos One	10	7			10.1371/journal.pone.0134375	JUL 31 2015	2015
473	Onchuru, Thomas Ogao; Ajamma, Yvonne Ukamaka; Burugu, Marion; Kaltenpoth, Martin; Masiga, Daniel; Villinger, Jandouwe	Chemical Parameters And Bacterial Communities Associated With Larval Habitats Of Anopheles, Culex And Aedes Mosquitoes (Diptera: Culicidae) In Western Kenya	International Journal Of Tropical Insect Science	36	3	146	160	10.1017/S1742758416000096	SEP 2016	2016
474	Ondiba, Isabella M.; Oyieke, Florence A.; Athinya, Duncan K.; Nyamongo, Isaac K.; Estambale, Benson B. A.	Larval Species Diversity, Seasonal Occurrence And Larval Habitat Preference Of Mosquitoes Transmitting Rift Valley Fever And Malaria In Baringo County, Kenya	Parasites & Vectors	12				10.1186/s13071-019-3557-x	JUN 11 2019	2019
475	Ondiba, Isabella M.; Oyieke, Florence A.; Nyamongo, Isaac K.; Estambale, Benson B.A.	Diversity, Distribution And Abundance Of Potential Rift Valley Fever Vectors In Baringo County, Kenya.	International Journal Of Mosquito Research	4	4 A	42	48		Jul 2017	2017
476	Onyango, Shirley A.; Kitron, Uriel; Mungai, Peter; Muchiri, Eric M.; Kokwaro, Elizabeth; King, Charles H.; Mutuku, Francis M.	Monitoring Malaria Vector Control Interventions: Effectiveness Of Five Different Adult Mosquito Sampling Methods	Journal Of Medical Entomology	50	5	1140	1151	10.1603/ME12206	SEP 2013	2013
478	Osei-Poku, J.; Mbogo, C. M.; Palmer, W. J.; Jiggins, F. M.	Deep Sequencing Reveals Extensive Variation In The Gut Microbiota Of Wild Mosquitoes From Kenya	Molecular Ecology	21	20	5138	5150	10.1111/j.1365-294X.2012.05759.x	OCT 2012	2012
480	Otieno, Wa; Onyango, To; Pile, Mm; Laurence, Br; Dawson, Gw; Wadhams, Lj; Pickett, Ja	A Field Trial Of The Synthetic Oviposition Pheromone With Culex-Quinquefasciatus Say (Diptera, Culicidae) In Kenya	Bulletin Of Entomological Research	78	3	463	478	10.1017/S0007485300013213	SEP 1988	1988
484	Oxborough, R. M.; Kitau, J.; Matowo, J.; Mndeme, R.; Feston, E.; Boko, P.; Odjo, A.; Metonnou, C. G.; Irish, S.; N'guessan, R.; Mosha, F. W.; Rowland, M. W.	Evaluation Of Indoor Residual Spraying With The Pyrrole Insecticide Chlorfenapyr Against Pyrethroid-Susceptible Anopheles Arabiensis And Pyrethroid-Resistant Culex Quinquefasciatus Mosquitoes	Transactions Of The Royal Society Of Tropical Medicine And Hygiene	104	10	639	645	10.1016/j.trstmh.2010.07.008	OCT 2010	2010
486	Oxborough, R. M.; Mosha, F. W.; Matowo, J.; Mndeme, R.; Feston, E.; Hemingway, J.; Rowland, M.	Mosquitoes And Bednets: Testing The Spatial Positioning Of Insecticide On Nets And The Rationale Behind Combination Insecticide Treatments	Annals Of Tropical Medicine And Parasitology	102	8	717	727	10.1179/136485908X337553	DEC 2008	2008
491	Pates, Hv; Lines, Jd; Keto, Aj; Miller, Je	Personal Protection Against Mosquitoes In Dar Es Salaam, Tanzania, By Using A Kerosene Oil Lamp To Vaporize Transfluthrin	Medical And Veterinary Entomology	16	3	277	284	10.1046/j.1365-2915.2002.00375.x	JUN 2002	2002
492	Patrick, Bisimwa N.; Kinimi, Edson; Shayo, Mariana J.; Angwenyi, Samuel O.; Weyer, Jacqueline; Van Vuren, Petrus Jansen; Paweska, Janusz T.; Mboera, Leonard E.G.; Rweyemamu, Mark M.; Misinzo, Gerald; Kasanga, Christopher J.	Distribution And Diversity Of Mosquitoes And The Role Of Aedes In The Transmission Of Arboviruses In Selected Districts Of Tanzania.	International Journal Of Mosquito Research	5	1 A	53	60		Jan 2018	2018
494	Pedersen, Em; Kilama, Wl; Swai, Abm; Kihamia, Cm; Rwiza, H; Kisumku, Um	Bancroftian Filariasis On Pemba Island, Zanzibar, Tanzania: An Update On The Status In Urban And Semi-Urban Communities	Tropical Medicine & International Health	4	4	295	301	10.1046/j.1365-3156.1999.00391.x	APR 1999	1999
504	Prince, Am; Metselaar, D; Kafuko, Gw; Mukwaya, Lg; Ling, Cm; Overby, Lr	Hepatitis-B Antigen In Wild-Caught Mosquitoes In Africa	Lancet	2	7771	247	+		1972	1972
509	Reiter, P	A Field Trial Of Expanded Polystyrene Balls For The Control Of Culex Mosquitos Breeding In Pit Latrines	Journal Of The American Mosquito Control Association	1	4	519	521		DEC 1985	1985
517	Rostal, Melinda K.; Evans, Alina L.; Sang, Rosemary; Gikundi, Solomon; Wakhule, Lilian; Munyua, Peninah; Macharia, Joseph; Feikin, Daniel R.; Breiman, Robert F.; Njenga, M. Kariuki	Identification Of Potential Vectors Of And Detection Of Antibodies Against Rift Valley Fever Virus In Livestock During Interepizootic Periods	American Journal Of Veterinary Research	71	5	522	526	10.2460/ajvr.71.5.522	MAY 2010	2010
518	Rwegoshora, R. T.; Simonsen, P. E.; Meyrowitsch, D. W.; Malecela-Lazaro, M. N.; Michael, E.; Pedersen, E. M.	Bancroftian Filariasis: House-To-House Variation In The Vectors And Transmission - And The Relationship To Human Infection - In An Endemic Community Of Coastal Tanzania	Annals Of Tropical Medicine And Parasitology	101	1	51	60	10.1179/136485907X154610	JAN 2007	2007
519	Rwegoshora, Rt; Pedersen, Em; Mukoko, Da; Meyrowitsch, Dw; Masese, N; Malecela-Lazaro, Mn; Ouma, Jh; Michael, E; Simonsen, Pe	Bancroftian Filariasis: Patterns Of Vector Abundance And Transmission In Two East African Communities With Different Levels Of Endemicity	Annals Of Tropical Medicine And Parasitology	99	3	253	265	10.1179/136485905X29675	APR 2005	2005
520	Sabwa, Dm; Odindo, Mo; Otieno, Wa	Seasonal Incidence Of Amblyospora Sp (Thelohaniidae, Microsporidia) In Culex-Sitiens Larvae At The Kenya Coast	Insect Science And Its Application	5	4	269	272	10.1017/S1742758400001557	1984	1984
524	Sang, R.; Lutomiah, J.; Said, M.; Makio, A.; Koka, H.; Koskei, E.; Nyunja, A.; Owaka, S.; Matoke-Muhia, D.; Bukachi, S.; Lindahl, J.; Grace, D.; Bett, B.	Effects Of Irrigation And Rainfall On The Population Dynamics Of Rift Valley Fever And Other Arbovirus Mosquito Vectors In The Epidemic-Prone Tana River County, Kenya	Journal Of Medical Entomology	54	2	460	470	10.1093/jme/tjw206	FEB 2017	2017
526	Sang, Rosemary; Arum, Samwel; Chepkorir, Edith; Mosomtai, Gladys; Tigoi, Caroline; Sigei, Faith; Lwande, Olivia Wesula; Landmann, Tobias; Affognon, Hippolyte; Ahlm, Clas; Evander, Magnus	Distribution And Abundance Of Key Vectors Of Rift Valley Fever And Other Arboviruses In Two Ecologically Distinct Counties In Kenya	Plos Neglected Tropical Diseases	11	2			10.1371/journal.pntd.0005341	FEB 2017	2017
527	Sang, Rosemary; Kioko, Elizabeth; Lutomiah, Joel; Warigia, Marion; Ochieng, Caroline; O'guinn, Monica; Lee, John S.; Koka, Hellen; Godsey, Marvin; Hoel, David; Hanafi, Hanafi; Miller, Barry; Schnabel, David; Breiman, Robert E.; Richardson, Jason	Rift Valley Fever Virus Epidemic In Kenya, 2006/2007: The Entomologic Investigations	American Journal Of Tropical Medicine And Hygiene	83	2	28	37	10.4269/ajtmh.2010.09-0319	AUG 2010	2010
535	Scholte, Ej; Ng'habi, K; Kihonda, J; Takken, W; Paaijmans, K; Abdulla, S; Killeen, Gf; Knols, Bgj	An Entomopathogenic Fungus For Control Of Adult African Malaria Mosquitoes	Science	308	5728	1641	1642	10.1126/science.1108639	JUN 10 2005	2005
537	Service, M W	A Battery-Operated Light-Trap For Sampling Mosquito Populations.	Bulletin Of The World Health Organization	43	4	635	41		1970	1970
539	Service, Mw; Highton, Rb	A Chemical Light Trap For Mosquitos And Other Biting Insects	Journal Of Medical Entomology	17	2	183	185	10.1093/jmedent/17.2.183	1980	1980
542	Shililu, Josephat I.	Dynamics Of Immature Stages Of Anopheles Arabiensis And Other Mosquito Species (Diptera : Culicidae) In Relation To Rice Growth Stage In A Rice Agro-Ecosystem In Mwea, Kenya	American Journal Of Tropical Medicine And Hygiene	75	5	69	70		NOV 2006	2006
545	Sikulu, Maggy	Comparative Evaluation Of The Effectiveness Of The Ifakara Tent Trap, Standardized Resting Boxes And The Human Landing Catch For Sampling Malaria Vectors And Other Mosquitoes In Urban Dar Es Salaam	American Journal Of Tropical Medicine And Hygiene	81	5	69	69		NOV 2009	2009
547	Silva Martins, Walter Fabricio; Silva Pereira, Barbara Natieli; Vieira Alves, Ana Thayse; Murphy, Annabel; Silva Martins, Paulo Geovani; Weetman, David; Wilding, Craig Stephen; Donnelly, Martin James	Development And Application Of A Tri-Allelic PCR Assay For Screening Vgsc-L1014F Kdr Mutations Associated With Pyrethroid And Organochlorine Resistance In The Mosquito Culex Quinquefasciatus	Parasites & Vectors	12				10.1186/s13071-019-3490-z	MAY 14 2019	2019
548	Simonsen, Paul E.; Derua, Yahya A.; Kisinza, William N.; Magesa, Stephen M.; Malecela, Mwele N.; Pedersen, Erling M.	Lymphatic Filariasis Control In Tanzania: Effect Of Six Rounds Of Mass Drug Administration With Ivermectin And Albendazole On Infection And Transmission	Bmc Infectious Diseases	13				10.1186/1471-2334-13-335	JUL 21 2013	2013
550	Simonsen, Pe; Meyrowitsch, Dw; Mukoko, Da; Pedersen, Em; Malecela-Lazaro, Mn; Rwegoshora, Rt; Ouma, Jh; Masese, N; Jaoko, Wg; Michael, E	The Effect Of Repeated Half-Yearly Diethylcarbamazine Mass Treatment On Wuchereria Bancrofti Infection And Transmission In Two East African Communities With Different Levels Of Endemicity	American Journal Of Tropical Medicine And Hygiene	70	1	63	71	10.4269/ajtmh.2004.70.63	JAN 2004	2004
553	Smith, A	Dieldrin Resistance In Culex Pipiens Fatigans In North Eastern Tanganyika.	Indian Journal Of Malariology	12		341	3		1958-Dec	1958
554	Smith, A; Bransby-Williams, W R	The Susceptibility Of Culex Pipiens Fatigans To Residual Insecticides With Particular Reference To The Taveta-Pare Area Of East Africa.	Bulletin Of The World Health Organization	27		603	7		1962	1962
556	Smith, A; Obudho, Wo; Hudson, Je	Preliminary Louvre-Trap Hut Studies On Egress Of Anopheles-Gambiae Giles, Mansonia-Uniformis (Theo) And Culex-Pipiens-Fatigans Wied From Untreated Huts	Bulletin Of Entomological Research	61	3	415	+	10.1017/S0007485300047313	1972	1972
557	Smith, A; Webley, D J	A Verandah-Trap Hut For Studying The House-Frequenting Habits Of Mosquitoes And For Assessing Insecticides. 3. The Effect Of DDT On Behavior And Mortality.	Bulletin Of Entomological Research	59	1	33	46	10.1017/S000748530000300X	1969-Jul	1969
563	Stewart, Zachary P.; Oxborough, Richard M.; Tungu, Patrick K.; Kirby, Matthew J.; Rowland, Mark W.; Irish, Seth R.	Indoor Application Of Attractive Toxic Sugar Bait (ATSB) In Combination With Mosquito Nets For Control Of Pyrethroid-Resistant Mosquitoes	Plos One	8	12			10.1371/journal.pone.0084168	DEC 19 2013	2013
565	Subra, R; Dransfield, Rd	Field Observations On Competitive Displacement, At The Preimaginal Stage, Of Culex-Quinquefasciatus Say By Culex-Cinereus Theobald (Diptera, Culicidae) At The Kenya Coast	Bulletin Of Entomological Research	74	4	559	568	10.1017/S0007485300013936	1984	1984
566	Subra, R; Service, Mw; Mosha, Fw	The Effect Of Domestic Detergents On The Population-Dynamics Of The Immature Stages Of 2 Competitor Mosquitos, Culex-Cinereus Theobald And Culex-Quinquefasciatus Say (Diptera, Culicidae) In Kenya	Acta Tropica	41	1	69	75		1984	1984
571	Surtees, G	Large-Scale Irrigation And Arbovirus Epidemiology, Kano-Plain,Kenya .1. Description Of Area And Preliminary Studies On Mosquitoes	Journal Of Medical Entomology	7	5	509	&	10.1093/jmedent/7.5.509	1970	1970
573	Surtees, G	The Mosquitoes Of The Dar-Es-Salaam Area, Tanzania, With Special Reference To Aedes (Stegomyia) Species And The Epidemiology Of Yellow Fever.	Journal Of Medical Entomology	6	3	317	20	10.1093/jmedent/6.3.317	1969-Aug	1969
576	Swai, Johnson K.; Mmbando, Arnold S.; Ngowo, Halfan S.; Odufuwa, Olukayode G.; Finda, Marceline F.; Mponzi, Winifrida; Nyoni, Anna P.; Kazimbaya, Deogratius; Limwagu, Alex J.; Njalambaha, Rukiyah M.; Abbasi, Saidi; Moore, Sarah J.; Schellenberg, Joanna; Lorenz, Lena M.; Okumu, Fredros O.	Protecting Migratory Farmers In Rural Tanzania Using Eave Ribbons Treated With The Spatial Mosquito Repellent, Transfluthrin	Malaria Journal	18	1			10.1186/s12936-019-3048-8	DEC 10 2019	2019
582	Tchouassi, David P.; Okiro, Robinson O. K.; Sang, Rosemary; Cohnstaedt, Lee W.; Mcvey, David Scott; Torto, Baldwyn	Mosquito Host Choices On Livestock Amplifiers Of Rift Valley Fever Virus In Kenya	Parasites & Vectors	9				10.1186/s13071-016-1473-x	MAR 31 2016	2016
583	Tchouassi, David P.; Sang, Rosemary; Sole, Catherine L.; Bastos, Armanda D. S.; Cohnstaedt, Lee W.; Torto, Baldwyn	Trapping Of Rift Valley Fever (RVF) Vectors Using Light Emitting Diode (LED) CDC Traps In Two Arboviral Disease Hot Spots In Kenya	Parasites & Vectors	5				10.1186/1756-3305-5-94	MAY 19 2012	2012
585	Thornton, Jonathan Harold; Batengana, Bernard Malongo; Eiras, Alvaro Eduardo; Irish, Seth Robert	Evaluation Of Collection Methods For Culex Quinquefasciatus, Aedes Aegypti, And Aedes Simpsoni In Northeastern Tanzania	Journal Of Vector Ecology	41	2	265	270	10.1111/jvec.12221	DEC 2016	2016
587	Trpis, M	Breeding Of Aedes-Aegypti And A-Simpsoni Under Escarpment Of Tanzanian Plateau	Bulletin Of The World Health Organization	47	1	77	&		1972	1972
588	Tungu, Patrick; Magesa, Stephen; Maxwell, Caroline; Malima, Robert; Masue, Dennis; Sudi, Wema; Myamba, Joseph; Pigeon, Olivier; Rowland, Mark	Evaluation Of Permanet 3.0 A Deltamethrin-PBO Combination Net Against Anopheles Gambiae And Pyrethroid Resistant Culex Quinquefasciatus Mosquitoes: An Experimental Hut Trial In Tanzania	Malaria Journal	9				10.1186/1475-2875-9-21	JAN 19 2010	2010
589	Turell, M. J.; Lee, J. S.; Richardson, J. H.; Sang, R. C.; Kioko, E. N.; Agawo, M. O.; Pecor, J.; O'guinn, M. L.	Vector Competence Of Kenyan Culex Zombaensis And Culex Quinquefasciatus Mosquitoes For Rift Valley Fever Virus	Journal Of The American Mosquito Control Association	23	4	378	382	10.2987/5645.1	DEC 2007	2007
593	Uusitalo, Ruut; Siljander, Mika; Culverwell, C. Lorna; Mutai, Noah C.; Forbes, Kristian M.; Vapalahti, Olli; Pellikka, Petri K. E.	Predictive Mapping Of Mosquito Distribution Based On Environmental And Anthropogenic Factors In Taita Hills, Kenya	International Journal Of Applied Earth Observation And Geoinformation	76		84	92	10.1016/j.jag.2018.11.004	APR 2019	2019
597	Verhulst, Niels O.; Mukabana, Wolfgang R.; Takken, Willem; Smallegange, Renate C.	Human Skin Microbiota And Their Volatiles As Odour Baits For The Malaria Mosquito Anopheles Gambiae S.S	Entomologia Experimentalis Et Applicata	139	2	170	179	10.1111/j.1570-7458.2011.01119.x	MAY 2011	2011
599	Villinger, Jandouwe; Mbaya, Martin K.; Ouso, Daniel; Kipanga, Purity N.; Lutomiah, Joel; Masiga, Daniel K.	Arbovirus And Insect-Specific Virus Discovery In Kenya By Novel Six Genera Multiplex High-Resolution Melting Analysis	Molecular Ecology Resources	17	3	466	480	10.1111/1755-0998.12584	MAY 2017	2017
600	Vyaspatel, N	Parasitism Of Kenyan Mosquito Larvae (Diptera, Culicidae) By Romanomermis-Culicivorax (Nematoda, Mermithidae)	Journal Of Nematology	20	1	96	101		JAN 1988	1988
603	Wangrawa, Dimitri W.; Kosgei, Jackline; Machani, Maxwell; Opala, James; Agumba, Silas; Yameogo, Felix; Borovsky, Dov; Ochomo, Eric	Larvicidal Activities And Synergistic Effects Of Essential Oils Against Anopheles Funestus And Culex Quinquefasciatus (Diptera: Culicidae) From Kisumu, Kenya	Psyche-A Journal Of Entomology	2022				10.1155/2022/8302696	MAR 8 2022	2022
609	White, G B	Blood Feeding Habits Of Mosquitoes In The South Pare District Of Tanzania Ten Years After Cessation Of A Dieldrin Residual Spraying Campaign.	East African Medical Journal	48	3	120	34		1971-Mar	1971
610	White, Gb	Studies On Transmission Of Bancroftian Filariasis In North-Eastern Tanzania	Transactions Of The Royal Society Of Tropical Medicine And Hygiene	65	6	819	&	10.1016/0035-9203(71)90098-8	1971	1971
613	Wijers, Djb; Kaleli, N	Bancroftian Filariasis In Kenya .5. Mass Treatment Given By Members Of The Local-Community	Annals Of Tropical Medicine And Parasitology	78	4	383	394	10.1080/00034983.1984.11811836	1984	1984
614	Wijers, Djb; Kiilu, G	Bancroftian Filariasis In Kenya .3. Entomological Investigations In Mambrui, A Small Coastal Town, And Jaribuni, A Rural Area More Inland (Coast Province)	Annals Of Tropical Medicine And Parasitology	71	3	347	359	10.1080/00034983.1977.11687195	1977	1977
620	Yalwala, Santos; Kollars, Jason W.; Kasembeli, Geoffrey; Barasa, Chris; Senessie, Charles; Kollars, Peggy G.; Kollars, Thomas M., Jr.	Preliminary Report On The Reduction Of Adult Mosquitoes In Housing Compounds In Western Kenya Using The Provector Flower And Entobac Bait Pads Containing Bacillus Thuringiensis Israelensis With Honey Bait	Journal Of Medical Entomology	53	5	1242	1244	10.1093/jme/tjw075	SEP 2016	2016
